# Supplementary material for: Network Pharmacological Analysis and Animal Experimental Study on Osteoporosis Treatment with GuBen-ZengGu Granules
Source: Evid Based Complement Alternat Med. 2023 Jan 12;2023:9317557. doi: 10.1155/2023/9317557 (PMC9851784; doi:10.1155/2023/9317557)
Supplement: Supplementary Materials — Supplementary 1. Compounds and related targets genes of GuBen-ZengGu granules. Supplementary 2. The targets of osteoporosis. Supplementary 3. The interacting genes between osteoporosis and GuBen-ZengGu granules. Supplementary 4. The GBZGG-ingredient-target-OP interaction network. Supplementary 5. The key ingredients. Supplementary 6. Topological analysis results. Supplementary 7. MCODE analysis results. Supplementary 8. KEGG enrichment analysis results. Supplementary 9. The component-disease-pathway-target interaction network. [file 9317557.f1.zip]

Archive with 9 entries (9 files):
- Suppl 1 Compound-Target (1).txt
- Suppl 2 The targets of osteoporosis (1).txt
- Suppl 3 Te interacting genes between osteoporosis and GuBen-ZengGu granules (1).txt
- Suppl 4 The GBZGG-ingredient-target-OP interaction network.txt
- Suppl 5 Key ingredients.txt
- Suppl 6 Topological analysis.txt
- Suppl 7 MCODE analysis.txt
- Suppl 8 KEGG (1).txt
- Suppl 9 The component-disease-pathway-target interaction network (1).txt
