# Supplementary material for: Network Pharmacological Analysis and Animal Experimental Study on Osteoporosis Treatment with GuBen-ZengGu Granules
Source: Evid Based Complement Alternat Med. 2023 Jan 12;2023:9317557. doi: 10.1155/2023/9317557 (PMC9851784; doi:10.1155/2023/9317557)
Supplement: Supplementary Materials — Supplementary 1. Compounds and related targets genes of GuBen-ZengGu granules. Supplementary 2. The targets of osteoporosis. Supplementary 3. The interacting genes between osteoporosis and GuBen-ZengGu granules. Supplementary 4. The GBZGG-ingredient-target-OP interaction network. Supplementary 5. The key ingredients. Supplementary 6. Topological analysis results. Supplementary 7. MCODE analysis results. Supplementary 8. KEGG enrichment analysis results. Supplementary 9. The component-disease-pathway-target interaction network. [file 9317557.f1.zip › Suppl 1 Compound-Target (1).txt]

ID	Name	gene symbol	score						ID	Name				gene symbol
ID:4108	Corylifolinin	HSD17B1	80.882						ID:4108	Corylifolinin				HSD17B1
ID:4108	Corylifolinin	ESR1	23						ID:20065	Sophoracoumestan A				ESR1
ID:4108	Corylifolinin	CFTR	23						ID:11629	Isopsoralidin				CFTR
ID:4108	Corylifolinin	AKR1C3	22.373						ID:2172	Bavachin				AKR1C3
ID:4108	Corylifolinin	HSD17B6	22.373						ID:23596	Bakuchiol				HSD17B6
ID:4108	Corylifolinin	HSD17B2	22.373						ID:11245	Isobavachin				HSD17B2
ID:4108	Corylifolinin	CYP11A1	22.373						ID:2171	Bavachalcone				CYP11A1
ID:4108	Corylifolinin	WNT4	22.373						ID:2175	Bavachromene				WNT4
ID:4108	Corylifolinin	STAR	22.373						ID:18074	Psoralidin				STAR
ID:4108	Corylifolinin	HSD17B8	22.373						ID:20353	Stigmasterol				HSD17B8
ID:4108	Corylifolinin	DHRS9	22.373						ID:22758	Xanthotoxin				DHRS9
ID:4108	Corylifolinin	HSD17B3	22.373						ID:2081	Backuchiol				HSD17B3
ID:20065	Sophoracoumestan A	CNR2	23						ID:1191	Angelicin				CNR2
ID:20065	Sophoracoumestan A	CNR1	23						ID:24188	Isobavachalcone				CNR1
ID:20065	Sophoracoumestan A	DRD2	22.373											DRD2
ID:11629	Isopsoralidin	SEC14L3	23											SEC14L3
ID:11629	Isopsoralidin	PPP2CA	23											PPP2CA
ID:11629	Isopsoralidin	PRKCA	23											PRKCA
ID:11629	Isopsoralidin	NR1I2	23											NR1I2
ID:11629	Isopsoralidin	ALOX5	23											ALOX5
ID:11629	Isopsoralidin	PPP2CB	23											PPP2CB
ID:11629	Isopsoralidin	SEC14L2	23											SEC14L2
ID:11629	Isopsoralidin	DGKA	23											DGKA
ID:11629	Isopsoralidin	PRKCB	23											PRKCB
ID:11629	Isopsoralidin	SEC14L4	23											SEC14L4
ID:2172	Bavachin	SOAT1	122.778											SOAT1
ID:2172	Bavachin	MTTP	122.778											MTTP
ID:2172	Bavachin	SOAT2	122.778											SOAT2
ID:2172	Bavachin	CNR2	23											PAWR
ID:2172	Bavachin	CNR1	23											ADRA1A
ID:2172	Bavachin	DRD2	22.373											ESRRG
ID:2172	Bavachin	PAWR	22.373											ESR2
ID:23596	Bakuchiol	ADRA1A	80.882											ADRA2A
ID:23596	Bakuchiol	ESRRG	80.882											ADRA1D
ID:23596	Bakuchiol	ESR2	80.882											ADRA1B
ID:23596	Bakuchiol	ADRA2A	80.882											ADRA2C
ID:23596	Bakuchiol	ESR1	80.882											ADRA2B
ID:23596	Bakuchiol	ADRA1D	80.882											PHKG2
ID:23596	Bakuchiol	ADRA1B	80.882											APLP1
ID:23596	Bakuchiol	ADRA2C	80.882											CHRNA7
ID:23596	Bakuchiol	ADRA2B	80.882											INS
ID:23596	Bakuchiol	PHKG2	55.444											CALCA
ID:23596	Bakuchiol	APLP1	55.444											TFAP2C
ID:23596	Bakuchiol	CHRNA7	55.444											TOX3
ID:23596	Bakuchiol	INS	55.444											NAV2
ID:23596	Bakuchiol	CALCA	55.444											TGFB1
ID:23596	Bakuchiol	TFAP2C	22.373											ADRB2
ID:23596	Bakuchiol	TOX3	22.373											MED1
ID:23596	Bakuchiol	NAV2	22.373											GSK3A
ID:23596	Bakuchiol	TGFB1	22.373											NKX3-1
ID:23596	Bakuchiol	ADRB2	22.373											CETN2
ID:23596	Bakuchiol	MED1	22.373											NR0B1
ID:23596	Bakuchiol	GSK3A	22.373											CETN1
ID:23596	Bakuchiol	NKX3-1	22.373											TRPV1
ID:23596	Bakuchiol	CETN2	22.373											SHH
ID:23596	Bakuchiol	NR0B1	22.373											LEF1
ID:23596	Bakuchiol	CETN1	22.373											ADRBK1
ID:23596	Bakuchiol	TRPV1	22.373											ARRB2
ID:23596	Bakuchiol	SHH	22.373											ADRB1
ID:23596	Bakuchiol	LEF1	22.373											UCHL1
ID:23596	Bakuchiol	ADRBK1	22.373											PDE4D
ID:23596	Bakuchiol	ARRB2	22.373											FGFR2
ID:23596	Bakuchiol	ADRB1	22.373											PGR
ID:23596	Bakuchiol	UCHL1	22.373											PPARGC1B
ID:23596	Bakuchiol	PDE4D	22.373											ARRB1
ID:23596	Bakuchiol	FGFR2	22.373											NCOA3
ID:23596	Bakuchiol	PGR	22.373											AREG
ID:23596	Bakuchiol	PPARGC1B	22.373											DRD5
ID:23596	Bakuchiol	WNT4	22.373											ATP2B4
ID:23596	Bakuchiol	ARRB1	22.373											ARRDC3
ID:23596	Bakuchiol	NCOA3	22.373											GPER1
ID:23596	Bakuchiol	AREG	22.373											WNT5A
ID:23596	Bakuchiol	DRD5	22.373											ADORA1
ID:23596	Bakuchiol	ATP2B4	22.373											ADAM17
ID:23596	Bakuchiol	ARRDC3	22.373											ADRB3
ID:23596	Bakuchiol	GPER1	22.373											NOS1
ID:23596	Bakuchiol	WNT5A	22.373											RGS2
ID:23596	Bakuchiol	ADORA1	22.373											TRPM8
ID:23596	Bakuchiol	ADAM17	22.373											SOX9
ID:23596	Bakuchiol	ADRB3	22.373											VDR
ID:23596	Bakuchiol	NOS1	22.373											TPM1
ID:23596	Bakuchiol	RGS2	22.373											EDN2
ID:23596	Bakuchiol	TRPM8	22.373											TRIM24
ID:23596	Bakuchiol	SOX9	22.373											TRPA1
ID:23596	Bakuchiol	VDR	22.373											CRYZ
ID:23596	Bakuchiol	TPM1	22.373											VKORC1
ID:23596	Bakuchiol	EDN2	22.373											NQO1
ID:23596	Bakuchiol	TRIM24	22.373											KCND1
ID:23596	Bakuchiol	TRPA1	22.373											KCNA3
ID:11245	Isobavachin	SOAT1	122.778											PRKAB1
ID:11245	Isobavachin	MTTP	122.778											ADH1A
ID:11245	Isobavachin	SOAT2	122.778											KCNA10
ID:11245	Isobavachin	CNR2	23											GAMT
ID:11245	Isobavachin	CNR1	23											KCNC3
ID:11245	Isobavachin	DRD2	22.373											KCNA1
ID:11245	Isobavachin	PAWR	22.373											KCNA2
ID:2171	Bavachalcone	HSD17B1	80.882											TPO
ID:2171	Bavachalcone	ESR1	23											CAT
ID:2171	Bavachalcone	CFTR	23											KCNB1
ID:2171	Bavachalcone	AKR1C3	22.373											ADH1B
ID:2171	Bavachalcone	HSD17B6	22.373											DLG4
ID:2171	Bavachalcone	HSD17B2	22.373											KCNC2
ID:2171	Bavachalcone	CYP11A1	22.373											KCNC1
ID:2171	Bavachalcone	WNT4	22.373											ADH1C
ID:2171	Bavachalcone	STAR	22.373											KCNB2
ID:2171	Bavachalcone	HSD17B8	22.373											KCNA5
ID:2171	Bavachalcone	DHRS9	22.373											RNASE1
ID:2171	Bavachalcone	HSD17B3	22.373											KCND2
ID:2175	Bavachromene	SOAT1	23											ALDH2
ID:2175	Bavachromene	MTTP	23											KCNA4
ID:2175	Bavachromene	CNR2	23											KCNA7
ID:2175	Bavachromene	CNR1	23											KCNA6
ID:2175	Bavachromene	SOAT2	23											KCND3
ID:2175	Bavachromene	DRD2	22.373											GUCY1B3
ID:2175	Bavachromene	PAWR	22.373											GATM
ID:18074	Psoralidin	CRYZ	23											KCNK4
ID:18074	Psoralidin	VKORC1	23											IYD
ID:18074	Psoralidin	NQO1	23											KCNQ1
ID:20353	Stigmasterol	KCND1	80.882											RDH11
ID:20353	Stigmasterol	KCNA3	80.882											RBP3
ID:20353	Stigmasterol	PRKAB1	80.882											RETSAT
ID:20353	Stigmasterol	ADH1A	80.882											CYP17A1
ID:20353	Stigmasterol	KCNA10	80.882											RDH13
ID:20353	Stigmasterol	GAMT	80.882											DHRS3
ID:20353	Stigmasterol	KCNC3	80.882											RDH5
ID:20353	Stigmasterol	KCNA1	80.882											ALDH1A3
ID:20353	Stigmasterol	KCNA2	80.882											RDH12
ID:20353	Stigmasterol	TPO	80.882											OPRK1
ID:20353	Stigmasterol	CAT	80.882											DHRS4
ID:20353	Stigmasterol	KCNB1	80.882											RBP1
ID:20353	Stigmasterol	ADH1B	80.882											ALDH1A1
ID:20353	Stigmasterol	DLG4	80.882											RLBP1
ID:20353	Stigmasterol	KCNC2	80.882											RDH14
ID:20353	Stigmasterol	KCNC1	80.882											RDH8
ID:20353	Stigmasterol	ADH1C	80.882											LRAT
ID:20353	Stigmasterol	KCNB2	80.882											ALDH1A2
ID:20353	Stigmasterol	KCNA5	80.882											NR3C2
ID:20353	Stigmasterol	RNASE1	80.882											FBP1
ID:20353	Stigmasterol	KCND2	80.882											DGKI
ID:20353	Stigmasterol	ALDH2	80.882											ADH7
ID:20353	Stigmasterol	KCNA4	80.882											NFIB
ID:20353	Stigmasterol	KCNA7	80.882											CYGB
ID:20353	Stigmasterol	KCNA6	80.882											NRXN3
ID:20353	Stigmasterol	KCND3	80.882											LRRC4B
ID:20353	Stigmasterol	GUCY1B3	55.444											AQP8
ID:20353	Stigmasterol	GATM	55.444											ARX
ID:20353	Stigmasterol	KCNK4	55.444											IGF1
ID:20353	Stigmasterol	IYD	55.444											SHANK3
ID:20353	Stigmasterol	KCNQ1	55.444											ACY3
ID:20353	Stigmasterol	RDH11	48											ASPA
ID:20353	Stigmasterol	RBP3	48											NRXN1
ID:20353	Stigmasterol	RETSAT	48											EDN1
ID:20353	Stigmasterol	CYP17A1	48											OXT
ID:20353	Stigmasterol	RDH13	48											MAGI2
ID:20353	Stigmasterol	DHRS3	48											APOE
ID:20353	Stigmasterol	RDH5	48											SOX15
ID:20353	Stigmasterol	ESR1	48											CNTNAP4
ID:20353	Stigmasterol	PGR	48											RNASE4
ID:20353	Stigmasterol	ALDH1A3	48											RAB3A
ID:20353	Stigmasterol	RDH12	48											MC4R
ID:20353	Stigmasterol	OPRK1	48											IL1B
ID:20353	Stigmasterol	DHRS4	48											GRIN2A
ID:20353	Stigmasterol	RBP1	48											SLC17A7
ID:20353	Stigmasterol	ALDH1A1	48											SCN5A
ID:20353	Stigmasterol	RLBP1	48											SCN10A
ID:20353	Stigmasterol	RDH14	48											SPARC
ID:20353	Stigmasterol	RDH8	48											SORCS3
ID:20353	Stigmasterol	LRAT	48											RNASE8
ID:20353	Stigmasterol	ALDH1A2	48											KCNIP2
ID:20353	Stigmasterol	NR3C2	48											GPX7
ID:20353	Stigmasterol	FBP1	22.373											CRLF1
ID:20353	Stigmasterol	DGKI	22.373											FADD
ID:20353	Stigmasterol	ADH7	22.373											SNTG2
ID:20353	Stigmasterol	NFIB	22.373											SCGB1A1
ID:20353	Stigmasterol	CYGB	22.373											OXTR
ID:20353	Stigmasterol	NRXN3	22.373											ALDH1B1
ID:20353	Stigmasterol	LRRC4B	22.373											LEP
ID:20353	Stigmasterol	AQP8	22.373											NLGN1
ID:20353	Stigmasterol	ARX	22.373											CACNA1D
ID:20353	Stigmasterol	IGF1	22.373											RAPGEF2
ID:20353	Stigmasterol	SHANK3	22.373											DARS
ID:20353	Stigmasterol	ACY3	22.373											ANK3
ID:20353	Stigmasterol	ASPA	22.373											KCNE5
ID:20353	Stigmasterol	NRXN1	22.373											PPARD
ID:20353	Stigmasterol	EDN1	22.373											NKX2-1
ID:20353	Stigmasterol	OXT	22.373											MIP
ID:20353	Stigmasterol	MAGI2	22.373											RYR3
ID:20353	Stigmasterol	APOE	22.373											ZPR1
ID:20353	Stigmasterol	SOX15	22.373											ALDH3B1
ID:20353	Stigmasterol	CNTNAP4	22.373											NPPA
ID:20353	Stigmasterol	RNASE4	22.373											STX1A
ID:20353	Stigmasterol	RAB3A	22.373											PAXBP1
ID:20353	Stigmasterol	MC4R	22.373											PAX7
ID:20353	Stigmasterol	IL1B	22.373											ALDH3B2
ID:20353	Stigmasterol	GRIN2A	22.373											RNASE2
ID:20353	Stigmasterol	SLC17A7	22.373											NRXN2
ID:20353	Stigmasterol	CYP11A1	22.373											ADH4
ID:20353	Stigmasterol	SCN5A	22.373											GJA5
ID:20353	Stigmasterol	SCN10A	22.373											FAS
ID:20353	Stigmasterol	SPARC	22.373											DAB2IP
ID:20353	Stigmasterol	SORCS3	22.373											CYP2E1
ID:20353	Stigmasterol	RNASE8	22.373											ACY1
ID:20353	Stigmasterol	KCNIP2	22.373											RXRB
ID:20353	Stigmasterol	GPX7	22.373											RARG
ID:20353	Stigmasterol	CRLF1	22.373											RARA
ID:20353	Stigmasterol	FADD	22.373											RXRA
ID:20353	Stigmasterol	SNTG2	22.373											RARB
ID:20353	Stigmasterol	SCGB1A1	22.373											RXRG
ID:20353	Stigmasterol	OXTR	22.373											HRH1
ID:20353	Stigmasterol	ALDH1B1	22.373											HRH2
ID:20353	Stigmasterol	LEP	22.373											ANPEP
ID:20353	Stigmasterol	NLGN1	22.373											NPC1L1
ID:20353	Stigmasterol	CACNA1D	22.373											ABCC2
ID:20353	Stigmasterol	RAPGEF2	22.373											AKT1
ID:20353	Stigmasterol	DARS	22.373											ACVR1
ID:20353	Stigmasterol	ANK3	22.373											ASNA1
ID:20353	Stigmasterol	KCNE5	22.373											ADRBK2
ID:20353	Stigmasterol	PPARD	22.373											ACSS2
ID:20353	Stigmasterol	NKX2-1	22.373											ACVRL1
ID:20353	Stigmasterol	MIP	22.373											ADCY1
ID:20353	Stigmasterol	RYR3	22.373											NT5C2
ID:20353	Stigmasterol	ZPR1	22.373											AMHR2
ID:20353	Stigmasterol	ALDH3B1	22.373											TNK2
ID:20353	Stigmasterol	NPPA	22.373											ASNS
ID:20353	Stigmasterol	STX1A	22.373											ABL2
ID:20353	Stigmasterol	PAXBP1	22.373											PRKAA1
ID:20353	Stigmasterol	PAX7	22.373											ABCC9
ID:20353	Stigmasterol	ALDH3B2	22.373											ACSS1
ID:20353	Stigmasterol	RNASE2	22.373											ABL1
ID:20353	Stigmasterol	NRXN2	22.373											AFG3L2
ID:20353	Stigmasterol	ADORA1	22.373											CDK15
ID:20353	Stigmasterol	ADH4	22.373											ASS1
ID:20353	Stigmasterol	GJA5	22.373											ACVR1B
ID:20353	Stigmasterol	FAS	22.373											ACSL1
ID:20353	Stigmasterol	DAB2IP	22.373											ABCA1
ID:20353	Stigmasterol	CYP2E1	22.373											NAE1
ID:20353	Stigmasterol	ACY1	22.373											APAF1
ID:22758	Xanthotoxin	RXRB	183											ABCC8
ID:22758	Xanthotoxin	RARG	183											ALK
ID:22758	Xanthotoxin	RARA	183											ABCB11
ID:22758	Xanthotoxin	RXRA	183											ABCB1
ID:22758	Xanthotoxin	VDR	183											ABCG1
ID:22758	Xanthotoxin	RARB	183											ARAF
ID:22758	Xanthotoxin	RBP1	183											SLC25A4
ID:22758	Xanthotoxin	RXRG	183											CYP27B1
ID:22758	Xanthotoxin	ESR1	26.373											GC
ID:22758	Xanthotoxin	HRH1	26.373											SNW1
ID:22758	Xanthotoxin	CYP17A1	26.373											AR
ID:22758	Xanthotoxin	HRH2	26.373											NR3C1
ID:22758	Xanthotoxin	HSD17B1	26.373											AKT3
ID:22758	Xanthotoxin	PGR	26.373											SLC25A5
ID:22758	Xanthotoxin	OPRK1	26.373											SLC25A6
ID:22758	Xanthotoxin	NR3C2	26.373											AKT2
ID:22758	Xanthotoxin	ADRB1	25.857											NFKB1
ID:22758	Xanthotoxin	ADRB2	25.857											CYP24A1
ID:2081	Backuchiol	ADRA1A	80.882											GPBAR1
ID:2081	Backuchiol	ESRRG	80.882											SNAI2
ID:2081	Backuchiol	ESR2	80.882											SNAI1
ID:2081	Backuchiol	ADRA2A	80.882											CYP3A4
ID:2081	Backuchiol	ESR1	80.882											CALB1
ID:2081	Backuchiol	ADRA1D	80.882											FGF23
ID:2081	Backuchiol	ADRA1B	80.882											GFI1
ID:2081	Backuchiol	ADRA2C	80.882											LANCL2
ID:2081	Backuchiol	ADRA2B	80.882											TCF3
ID:2081	Backuchiol	PHKG2	55.444											BAX
ID:2081	Backuchiol	APLP1	55.444											KL
ID:2081	Backuchiol	CHRNA7	55.444											CYP2R1
ID:2081	Backuchiol	INS	55.444											PML
ID:2081	Backuchiol	CALCA	55.444											B4GALT1
ID:2081	Backuchiol	TFAP2C	22.373											S100G
ID:2081	Backuchiol	TOX3	22.373											CYP27A1
ID:2081	Backuchiol	NAV2	22.373											KANK2
ID:2081	Backuchiol	TGFB1	22.373											IRX5
ID:2081	Backuchiol	ADRB2	22.373											NR1H4
ID:2081	Backuchiol	MED1	22.373
ID:2081	Backuchiol	GSK3A	22.373
ID:2081	Backuchiol	NKX3-1	22.373
ID:2081	Backuchiol	CETN2	22.373
ID:2081	Backuchiol	NR0B1	22.373
ID:2081	Backuchiol	CETN1	22.373
ID:2081	Backuchiol	TRPV1	22.373
ID:2081	Backuchiol	SHH	22.373
ID:2081	Backuchiol	LEF1	22.373
ID:2081	Backuchiol	ADRBK1	22.373
ID:2081	Backuchiol	ARRB2	22.373
ID:2081	Backuchiol	ADRB1	22.373
ID:2081	Backuchiol	UCHL1	22.373
ID:2081	Backuchiol	PDE4D	22.373
ID:2081	Backuchiol	FGFR2	22.373
ID:2081	Backuchiol	PGR	22.373
ID:2081	Backuchiol	PPARGC1B	22.373
ID:2081	Backuchiol	WNT4	22.373
ID:2081	Backuchiol	ARRB1	22.373
ID:2081	Backuchiol	NCOA3	22.373
ID:2081	Backuchiol	AREG	22.373
ID:2081	Backuchiol	DRD5	22.373
ID:2081	Backuchiol	ATP2B4	22.373
ID:2081	Backuchiol	ARRDC3	22.373
ID:2081	Backuchiol	GPER1	22.373
ID:2081	Backuchiol	WNT5A	22.373
ID:2081	Backuchiol	ADORA1	22.373
ID:2081	Backuchiol	ADAM17	22.373
ID:2081	Backuchiol	ADRB3	22.373
ID:2081	Backuchiol	NOS1	22.373
ID:2081	Backuchiol	RGS2	22.373
ID:2081	Backuchiol	TRPM8	22.373
ID:2081	Backuchiol	SOX9	22.373
ID:2081	Backuchiol	VDR	22.373
ID:2081	Backuchiol	TPM1	22.373
ID:2081	Backuchiol	EDN2	22.373
ID:2081	Backuchiol	TRIM24	22.373
ID:2081	Backuchiol	TRPA1	22.373
ID:1191	Angelicin	SOAT1	140.5
ID:1191	Angelicin	ANPEP	140.5
ID:1191	Angelicin	NPC1L1	140.5
ID:1191	Angelicin	ESR1	122.778
ID:1191	Angelicin	PGR	122.778
ID:1191	Angelicin	ABCC2	114.143
ID:1191	Angelicin	AKT1	114.143
ID:1191	Angelicin	ACVR1	114.143
ID:1191	Angelicin	ASNA1	114.143
ID:1191	Angelicin	ADRBK2	114.143
ID:1191	Angelicin	ACSS2	114.143
ID:1191	Angelicin	ACVRL1	114.143
ID:1191	Angelicin	ADCY1	114.143
ID:1191	Angelicin	NT5C2	114.143
ID:1191	Angelicin	AMHR2	114.143
ID:1191	Angelicin	TNK2	114.143
ID:1191	Angelicin	ASNS	114.143
ID:1191	Angelicin	ABL2	114.143
ID:1191	Angelicin	ADRBK1	114.143
ID:1191	Angelicin	PRKAA1	114.143
ID:1191	Angelicin	ABCC9	114.143
ID:1191	Angelicin	ACSS1	114.143
ID:1191	Angelicin	ABL1	114.143
ID:1191	Angelicin	AFG3L2	114.143
ID:1191	Angelicin	CDK15	114.143
ID:1191	Angelicin	ASS1	114.143
ID:1191	Angelicin	ACVR1B	114.143
ID:1191	Angelicin	ACSL1	114.143
ID:1191	Angelicin	ABCA1	114.143
ID:1191	Angelicin	NAE1	114.143
ID:1191	Angelicin	APAF1	114.143
ID:1191	Angelicin	ABCC8	114.143
ID:1191	Angelicin	ALK	114.143
ID:1191	Angelicin	ABCB11	114.143
ID:1191	Angelicin	ABCB1	114.143
ID:1191	Angelicin	ABCG1	114.143
ID:1191	Angelicin	ARAF	114.143
ID:1191	Angelicin	SLC25A4	114.143
ID:1191	Angelicin	VDR	80.882
ID:1191	Angelicin	CYP27B1	80.882
ID:1191	Angelicin	GC	55.444
ID:1191	Angelicin	SNW1	55.444
ID:1191	Angelicin	AR	48
ID:1191	Angelicin	NR3C1	48
ID:1191	Angelicin	AKT3	25.857
ID:1191	Angelicin	SLC25A5	25.857
ID:1191	Angelicin	SLC25A6	25.857
ID:1191	Angelicin	AKT2	25.857
ID:1191	Angelicin	NFKB1	22.373
ID:1191	Angelicin	AKR1C3	22.373
ID:1191	Angelicin	CYP24A1	22.373
ID:1191	Angelicin	GPBAR1	22.373
ID:1191	Angelicin	SNAI2	22.373
ID:1191	Angelicin	MED1	22.373
ID:1191	Angelicin	SNAI1	22.373
ID:1191	Angelicin	CYP3A4	22.373
ID:1191	Angelicin	CALB1	22.373
ID:1191	Angelicin	FGF23	22.373
ID:1191	Angelicin	GFI1	22.373
ID:1191	Angelicin	LANCL2	22.373
ID:1191	Angelicin	WNT4	22.373
ID:1191	Angelicin	TCF3	22.373
ID:1191	Angelicin	BAX	22.373
ID:1191	Angelicin	KL	22.373
ID:1191	Angelicin	CYP2R1	22.373
ID:1191	Angelicin	PML	22.373
ID:1191	Angelicin	B4GALT1	22.373
ID:1191	Angelicin	S100G	22.373
ID:1191	Angelicin	CYP27A1	22.373
ID:1191	Angelicin	KANK2	22.373
ID:1191	Angelicin	IRX5	22.373
ID:1191	Angelicin	RXRA	22.373
ID:1191	Angelicin	NR1H4	22.373
ID:1191	Angelicin	TRIM24	22.373
ID:24188	Isobavachalcone	HSD17B1	80.882
ID:24188	Isobavachalcone	ESR1	23
ID:24188	Isobavachalcone	CFTR	23
ID:24188	Isobavachalcone	AKR1C3	22.373
ID:24188	Isobavachalcone	HSD17B6	22.373
ID:24188	Isobavachalcone	HSD17B2	22.373
ID:24188	Isobavachalcone	CYP11A1	22.373
ID:24188	Isobavachalcone	WNT4	22.373
ID:24188	Isobavachalcone	STAR	22.373
ID:24188	Isobavachalcone	HSD17B8	22.373
ID:24188	Isobavachalcone	DHRS9	22.373
ID:24188	Isobavachalcone	HSD17B3	22.373
MolId	MolName	Target	Symbol					Symbol
MOL000358	beta-sitosterol	Progesterone receptor	PGR					PGR
MOL000358	beta-sitosterol	Nuclear receptor coactivator 2	NCOA2					NCOA2
MOL000358	beta-sitosterol	Prostaglandin G/H synthase 1	PTGS1					PTGS1
MOL000358	beta-sitosterol	Prostaglandin G/H synthase 2	PTGS2					PTGS2
MOL000358	beta-sitosterol	Potassium voltage-gated channel subfamily H member 2	KCNH2					KCNH2
MOL000358	beta-sitosterol	Muscarinic acetylcholine receptor M3	CHRM3					CHRM3
MOL000358	beta-sitosterol	Muscarinic acetylcholine receptor M1	CHRM1					CHRM1
MOL000358	beta-sitosterol	Sodium channel protein type 5 subunit alpha	SCN5A					SCN5A
MOL000358	beta-sitosterol	Muscarinic acetylcholine receptor M4	CHRM4					CHRM4
MOL000358	beta-sitosterol	Alpha-1A adrenergic receptor	ADRA1A					ADRA1A
MOL000358	beta-sitosterol	Muscarinic acetylcholine receptor M2	CHRM2					CHRM2
MOL000358	beta-sitosterol	Alpha-1B adrenergic receptor	ADRA1B					ADRA1B
MOL000358	beta-sitosterol	Beta-2 adrenergic receptor	ADRB2					ADRB2
MOL000358	beta-sitosterol	Neuronal acetylcholine receptor subunit alpha-2	CHRNA2					CHRNA2
MOL000358	beta-sitosterol	Sodium-dependent serotonin transporter	SLC6A4					SLC6A4
MOL000358	beta-sitosterol	Mu-type opioid receptor	OPRM1					OPRM1
MOL000358	beta-sitosterol	Gamma-aminobutyric acid receptor subunit alpha-1	GABRA1					GABRA1
MOL000358	beta-sitosterol	Apoptosis regulator Bcl-2	BCL2					BCL2
MOL000358	beta-sitosterol	Apoptosis regulator BAX	BAX					BAX
MOL000358	beta-sitosterol	Caspase-9	CASP9					CASP9
MOL000358	beta-sitosterol	Transcription factor AP-1	JUN					JUN
MOL000358	beta-sitosterol	Caspase-3	CASP3					CASP3
MOL000358	beta-sitosterol	Caspase-8	CASP8					CASP8
MOL000358	beta-sitosterol	Protein kinase C alpha type	PRKCA					PRKCA
MOL000358	beta-sitosterol	Serum paraoxonase/arylesterase 1	PON1					PON1
MOL000358	beta-sitosterol	Microtubule-associated protein 2	MAP2					MAP2
MOL000358	beta-sitosterol	Dopamine D1 receptor	DRD1					DRD1
MOL000358	beta-sitosterol	CGMP-inhibited 3',5'-cyclic phosphodiesterase A	PDE3A					PDE3A
MOL000358	beta-sitosterol	Transforming growth factor beta-1	TGFB1					TGFB1
MOL000358	beta-sitosterol	Neuronal acetylcholine receptor protein, alpha-7 chain	CHRNA7					CHRNA7
MOL000358	beta-sitosterol	Gamma-aminobutyric-acid receptor alpha-2 subunit	GABRA2					GABRA2
MOL000358	beta-sitosterol	Gamma-aminobutyric-acid receptor alpha-3 subunit	GABRA3					GABRA3
MOL000358	beta-sitosterol	Gamma-aminobutyric-acid receptor alpha-5 subunit	GABRA5					GABRA5
MOL000358	beta-sitosterol	Heat shock protein HSP 90	HSP90AB1					HSP90AB1
MOL000358	beta-sitosterol	5-hydroxytryptamine 2A receptor	HTR2A					HTR2A
MOL000358	beta-sitosterol	mRNA of PKA Catalytic Subunit C-alpha	PKACA					PKACA
MOL000449	Stigmasterol	Progesterone receptor	PGR					NR3C2
MOL000449	Stigmasterol	Mineralocorticoid receptor	NR3C2					ADH1C
MOL000449	Stigmasterol	Nuclear receptor coactivator 2	NCOA2					RXRA
MOL000449	Stigmasterol	Alcohol dehydrogenase 1C	ADH1C					NCOA1
MOL000449	Stigmasterol	Retinoic acid receptor RXR-alpha	RXRA					ADRA2A
MOL000449	Stigmasterol	Nuclear receptor coactivator 1	NCOA1					SLC6A2
MOL000449	Stigmasterol	Prostaglandin G/H synthase 1	PTGS1					SLC6A3
MOL000449	Stigmasterol	Prostaglandin G/H synthase 2	PTGS2					AKR1B1
MOL000449	Stigmasterol	Alpha-2A adrenergic receptor	ADRA2A					PLAU
MOL000449	Stigmasterol	Sodium-dependent noradrenaline transporter	SLC6A2					LTA4H
MOL000449	Stigmasterol	Sodium-dependent dopamine transporter	SLC6A3					MAOB
MOL000449	Stigmasterol	Beta-2 adrenergic receptor	ADRB2					MAOA
MOL000449	Stigmasterol	Aldose reductase	AKR1B1					CTRB1
MOL000449	Stigmasterol	Urokinase-type plasminogen activator	PLAU					ADRB1
MOL000449	Stigmasterol	Leukotriene A-4 hydrolase	LTA4H					IGHG1
MOL000449	Stigmasterol	Amine oxidase [flavin-containing] B	MAOB
MOL000449	Stigmasterol	Amine oxidase [flavin-containing] A	MAOA
MOL000449	Stigmasterol	Chymotrypsinogen B	CTRB1
MOL000449	Stigmasterol	Muscarinic acetylcholine receptor M3	CHRM3
MOL000449	Stigmasterol	Muscarinic acetylcholine receptor M1	CHRM1
MOL000449	Stigmasterol	Beta-1 adrenergic receptor	ADRB1
MOL000449	Stigmasterol	Sodium channel protein type 5 subunit alpha	SCN5A
MOL000449	Stigmasterol	Alpha-1A adrenergic receptor	ADRA1A
MOL000449	Stigmasterol	Muscarinic acetylcholine receptor M2	CHRM2
MOL000449	Stigmasterol	Alpha-1B adrenergic receptor	ADRA1B
MOL000449	Stigmasterol	Gamma-aminobutyric acid receptor subunit alpha-1	GABRA1
MOL000449	Stigmasterol	Ig gamma-1 chain C region	IGHG1
MOL000449	Stigmasterol	Neuronal acetylcholine receptor protein, alpha-7 chain	CHRNA7
MOL000449	Stigmasterol	Gamma-aminobutyric-acid receptor alpha-3 subunit	GABRA3
MOL000449	Stigmasterol	5-hydroxytryptamine 2A receptor	HTR2A
MOL000449	Stigmasterol	mRNA of PKA Catalytic Subunit C-alpha	PKACA
		MolId	MolName	Target	Symbol					Symbol
MOL001006	poriferasta-7,22E-dien-3beta-ol	Progesterone receptor	PGR					PGR
MOL001006	poriferasta-7,22E-dien-3beta-ol	Nuclear receptor coactivator 2	NCOA2					NCOA2
MOL001006	poriferasta-7,22E-dien-3beta-ol	Mineralocorticoid receptor	NR3C2					NR3C2
MOL002140	Perlolyrine	Prostaglandin G/H synthase 2	PTGS2					PTGS2
MOL002140	Perlolyrine	Retinoic acid receptor RXR-alpha	RXRA					RXRA
MOL002879	Diop	Sodium channel protein type 5 subunit alpha	SCN5A					SCN5A
MOL002879	Diop	Beta-2 adrenergic receptor	ADRB2					ADRB2
MOL002879	Diop	Muscarinic acetylcholine receptor M3	CHRM3					CHRM3
MOL003036	ZINC03978781	Progesterone receptor	PGR					ADH1C
MOL003036	ZINC03978781	Nuclear receptor coactivator 2	NCOA2					NCOA1
MOL003036	ZINC03978781	Mineralocorticoid receptor	NR3C2					PTGS1
MOL000449	Stigmasterol	Progesterone receptor	PGR					ADRA2A
MOL000449	Stigmasterol	Mineralocorticoid receptor	NR3C2					SLC6A2
MOL000449	Stigmasterol	Nuclear receptor coactivator 2	NCOA2					SLC6A3
MOL000449	Stigmasterol	Alcohol dehydrogenase 1C	ADH1C					AKR1B1
MOL000449	Stigmasterol	Retinoic acid receptor RXR-alpha	RXRA					PLAU
MOL000449	Stigmasterol	Nuclear receptor coactivator 1	NCOA1					LTA4H
MOL000449	Stigmasterol	Prostaglandin G/H synthase 1	PTGS1					MAOB
MOL000449	Stigmasterol	Prostaglandin G/H synthase 2	PTGS2					MAOA
MOL000449	Stigmasterol	Alpha-2A adrenergic receptor	ADRA2A					CTRB1
MOL000449	Stigmasterol	Sodium-dependent noradrenaline transporter	SLC6A2					CHRM1
MOL000449	Stigmasterol	Sodium-dependent dopamine transporter	SLC6A3					ADRB1
MOL000449	Stigmasterol	Beta-2 adrenergic receptor	ADRB2					ADRA1A
MOL000449	Stigmasterol	Aldose reductase	AKR1B1					CHRM2
MOL000449	Stigmasterol	Urokinase-type plasminogen activator	PLAU					ADRA1B
MOL000449	Stigmasterol	Leukotriene A-4 hydrolase	LTA4H					GABRA1
MOL000449	Stigmasterol	Amine oxidase [flavin-containing] B	MAOB					NOS2
MOL000449	Stigmasterol	Amine oxidase [flavin-containing] A	MAOA					ESR1
MOL000449	Stigmasterol	Chymotrypsinogen B	CTRB1					AR
MOL000449	Stigmasterol	Muscarinic acetylcholine receptor M3	CHRM3					PPARG
MOL000449	Stigmasterol	Muscarinic acetylcholine receptor M1	CHRM1					ACHE
MOL000449	Stigmasterol	Beta-1 adrenergic receptor	ADRB1					ADRA1D
MOL000449	Stigmasterol	Sodium channel protein type 5 subunit alpha	SCN5A					SLC6A4
MOL000449	Stigmasterol	Alpha-1A adrenergic receptor	ADRA1A					ESR2
MOL000449	Stigmasterol	Muscarinic acetylcholine receptor M2	CHRM2					MAPK14
MOL000449	Stigmasterol	Alpha-1B adrenergic receptor	ADRA1B					GSK3B
MOL000449	Stigmasterol	Gamma-aminobutyric acid receptor subunit alpha-1	GABRA1					CHEK1
MOL003896	7-Methoxy-2-methyl isoflavone	Nitric oxide synthase, inducible	NOS2					PRSS1
MOL003896	7-Methoxy-2-methyl isoflavone	Prostaglandin G/H synthase 1	PTGS1					CCNA2
MOL003896	7-Methoxy-2-methyl isoflavone	Muscarinic acetylcholine receptor M3	CHRM3					PKIA
MOL003896	7-Methoxy-2-methyl isoflavone	Muscarinic acetylcholine receptor M1	CHRM1					CHRM5
MOL003896	7-Methoxy-2-methyl isoflavone	Estrogen receptor	ESR1					OPRM1
MOL003896	7-Methoxy-2-methyl isoflavone	Androgen receptor	AR					RELA
MOL003896	7-Methoxy-2-methyl isoflavone	Beta-1 adrenergic receptor	ADRB1					EGFR
MOL003896	7-Methoxy-2-methyl isoflavone	Sodium channel protein type 5 subunit alpha	SCN5A					AKT1
MOL003896	7-Methoxy-2-methyl isoflavone	Peroxisome proliferator activated receptor gamma	PPARG					VEGFA
MOL003896	7-Methoxy-2-methyl isoflavone	Prostaglandin G/H synthase 2	PTGS2					CCND1
MOL003896	7-Methoxy-2-methyl isoflavone	Retinoic acid receptor RXR-alpha	RXRA					BCL2L1
MOL003896	7-Methoxy-2-methyl isoflavone	Acetylcholinesterase	ACHE					CDKN1A
MOL003896	7-Methoxy-2-methyl isoflavone	Alpha-1B adrenergic receptor	ADRA1B					CASP9
MOL003896	7-Methoxy-2-methyl isoflavone	Sodium-dependent dopamine transporter	SLC6A3					MMP2
MOL003896	7-Methoxy-2-methyl isoflavone	Beta-2 adrenergic receptor	ADRB2					MMP9
MOL003896	7-Methoxy-2-methyl isoflavone	Alpha-1D adrenergic receptor	ADRA1D					MAPK1
MOL003896	7-Methoxy-2-methyl isoflavone	Sodium-dependent serotonin transporter	SLC6A4					IL10
MOL003896	7-Methoxy-2-methyl isoflavone	Estrogen receptor beta	ESR2					RB1
MOL003896	7-Methoxy-2-methyl isoflavone	Gamma-aminobutyric acid receptor subunit alpha-1	GABRA1					TNFSF15
MOL003896	7-Methoxy-2-methyl isoflavone	Mitogen-activated protein kinase 14	MAPK14					JUN
MOL003896	7-Methoxy-2-methyl isoflavone	Glycogen synthase kinase-3 beta	GSK3B					IL6
MOL003896	7-Methoxy-2-methyl isoflavone	Leukotriene A-4 hydrolase	LTA4H					CASP3
MOL003896	7-Methoxy-2-methyl isoflavone	Amine oxidase [flavin-containing] B	MAOB					TP63
MOL003896	7-Methoxy-2-methyl isoflavone	Serine/threonine-protein kinase Chk1	CHEK1					NFKBIA
MOL003896	7-Methoxy-2-methyl isoflavone	Trypsin-1	PRSS1					TOP1
MOL003896	7-Methoxy-2-methyl isoflavone	Cyclin-A2	CCNA2					MDM2
MOL003896	7-Methoxy-2-methyl isoflavone	Nuclear receptor coactivator 1	NCOA1					APP
MOL003896	7-Methoxy-2-methyl isoflavone	cAMP-dependent protein kinase inhibitor alpha	PKIA					MMP1
MOL003896	7-Methoxy-2-methyl isoflavone	Muscarinic acetylcholine receptor M5	CHRM5					PCNA
MOL003896	7-Methoxy-2-methyl isoflavone	Mu-type opioid receptor	OPRM1					ERBB2
MOL003896	7-Methoxy-2-methyl isoflavone	Nuclear receptor coactivator 2	NCOA2					HMOX1
MOL004355	Spinasterol	Progesterone receptor	PGR					CASP7
MOL004355	Spinasterol	Mineralocorticoid receptor	NR3C2					ICAM1
MOL004355	Spinasterol	Nuclear receptor coactivator 2	NCOA2					MCL1
MOL005321	Frutinone A	Prostaglandin G/H synthase 1	PTGS1					BIRC5
MOL005321	Frutinone A	Androgen receptor	AR					IL2
MOL005321	Frutinone A	Sodium channel protein type 5 subunit alpha	SCN5A					CCNB1
MOL005321	Frutinone A	Peroxisome proliferator activated receptor gamma	PPARG					TYR
MOL005321	Frutinone A	Prostaglandin G/H synthase 2	PTGS2					IFNG
MOL005321	Frutinone A	Retinoic acid receptor RXR-alpha	RXRA					IL4
MOL005321	Frutinone A	Beta-2 adrenergic receptor	ADRB2					TOP2A
MOL005321	Frutinone A	Gamma-aminobutyric acid receptor subunit alpha-1	GABRA1					GSTP1
MOL005321	Frutinone A	Acetylcholinesterase	ACHE					SLC2A4
MOL000006	luteolin	Prostaglandin G/H synthase 1	PTGS1					INSR
MOL000006	luteolin	Androgen receptor	AR					CD40LG
MOL000006	luteolin	Prostaglandin G/H synthase 2	PTGS2					PTGES
MOL000006	luteolin	Trypsin-1	PRSS1					NUF2
MOL000006	luteolin	Nuclear receptor coactivator 2	NCOA2					ADCY2
MOL000006	luteolin	Transcription factor p65	RELA					MET
MOL000006	luteolin	Epidermal growth factor receptor	EGFR					OPRD1
MOL000006	luteolin	RAC-alpha serine/threonine-protein kinase	AKT1					TUBB1
MOL000006	luteolin	Vascular endothelial growth factor A	VEGFA					NR3C1
MOL000006	luteolin	G1/S-specific cyclin-D1	CCND1					MMP13
MOL000006	luteolin	Bcl-2-like protein 1	BCL2L1					MMP8
MOL000006	luteolin	Cyclin-dependent kinase inhibitor 1	CDKN1A					BIRC4
MOL000006	luteolin	Caspase-9	CASP9					CA2
MOL000006	luteolin	72 kDa type IV collagenase	MMP2					CALM
MOL000006	luteolin	Matrix metalloproteinase-9	MMP9					CDK2
MOL000006	luteolin	Mitogen-activated protein kinase 1	MAPK1					CDK4
MOL000006	luteolin	Interleukin-10	IL10					CHRNA7
MOL000006	luteolin	Retinoblastoma-associated protein	RB1					DPP4
MOL000006	luteolin	Tumor necrosis factor	TNFSF15					DRD1
MOL000006	luteolin	Transcription factor AP-1	JUN					GABRA3
MOL000006	luteolin	Interleukin-6	IL6					HSP90AB1
MOL000006	luteolin	Caspase-3	CASP3					HTR2A
MOL000006	luteolin	Cellular tumor antigen p53	TP63					IGHG1
MOL000006	luteolin	NF-kappa-B inhibitor alpha	NFKBIA					PDE3A
MOL000006	luteolin	DNA topoisomerase 1	TOP1					PKACA
MOL000006	luteolin	E3 ubiquitin-protein ligase Mdm2	MDM2					XDH
MOL000006	luteolin	Amyloid beta A4 protein	APP
MOL000006	luteolin	Interstitial collagenase	MMP1
MOL000006	luteolin	Proliferating cell nuclear antigen	PCNA
MOL000006	luteolin	Receptor tyrosine-protein kinase erbB-2	ERBB2
MOL000006	luteolin	Peroxisome proliferator-activated receptor gamma	PPARG
MOL000006	luteolin	Heme oxygenase 1	HMOX1
MOL000006	luteolin	Caspase-7	CASP7
MOL000006	luteolin	Intercellular adhesion molecule 1	ICAM1
MOL000006	luteolin	Induced myeloid leukemia cell differentiation protein Mcl-1	MCL1
MOL000006	luteolin	Baculoviral IAP repeat-containing protein 5	BIRC5
MOL000006	luteolin	Interleukin-2	IL2
MOL000006	luteolin	G2/mitotic-specific cyclin-B1	CCNB1
MOL000006	luteolin	Tyrosinase	TYR
MOL000006	luteolin	Interferon gamma	IFNG
MOL000006	luteolin	Interleukin-4	IL4
MOL000006	luteolin	DNA topoisomerase 2-alpha	TOP2A
MOL000006	luteolin	Glutathione S-transferase P	GSTP1
MOL000006	luteolin	Solute carrier family 2, facilitated glucose transporter member 4	SLC2A4
MOL000006	luteolin	Insulin receptor	INSR
MOL000006	luteolin	CD40 ligand	CD40LG
MOL000006	luteolin	Prostaglandin E synthase	PTGES
MOL000006	luteolin	Kinetochore protein Nuf2	NUF2
MOL000006	luteolin	Adenylate cyclase type 2	ADCY2
MOL000006	luteolin	Hepatocyte growth factor receptor	MET
MOL006774	stigmast-7-enol	Progesterone receptor	PGR
MOL006774	stigmast-7-enol	Nuclear receptor coactivator 2	NCOA2
MOL007059	3-beta-Hydroxymethyllenetanshiquinone	Muscarinic acetylcholine receptor M1	CHRM1
MOL007059	3-beta-Hydroxymethyllenetanshiquinone	Prostaglandin G/H synthase 2	PTGS2
MOL007059	3-beta-Hydroxymethyllenetanshiquinone	Retinoic acid receptor RXR-alpha	RXRA
MOL007059	3-beta-Hydroxymethyllenetanshiquinone	Delta-type opioid receptor	OPRD1
MOL007059	3-beta-Hydroxymethyllenetanshiquinone	Acetylcholinesterase	ACHE
MOL007059	3-beta-Hydroxymethyllenetanshiquinone	Alpha-1A adrenergic receptor	ADRA1A
MOL007059	3-beta-Hydroxymethyllenetanshiquinone	Beta-2 adrenergic receptor	ADRB2
MOL007059	3-beta-Hydroxymethyllenetanshiquinone	Mu-type opioid receptor	OPRM1
MOL007059	3-beta-Hydroxymethyllenetanshiquinone	Trypsin-1	PRSS1
MOL007059	3-beta-Hydroxymethyllenetanshiquinone	Nuclear receptor coactivator 1	NCOA1
MOL007514	methyl icosa-11,14-dienoate	Nuclear receptor coactivator 2	NCOA2
MOL008393	7-(beta-Xylosyl)cephalomannine_qt	Tubulin beta-1 chain	TUBB1
MOL008397	Daturilin	Glucocorticoid receptor	NR3C1
MOL008400	glycitein	Prostaglandin G/H synthase 1	PTGS1
MOL008400	glycitein	Estrogen receptor	ESR1
MOL008400	glycitein	Androgen receptor	AR
MOL008400	glycitein	Peroxisome proliferator activated receptor gamma	PPARG
MOL008400	glycitein	Prostaglandin G/H synthase 2	PTGS2
MOL008400	glycitein	Retinoic acid receptor RXR-alpha	RXRA
MOL008400	glycitein	Estrogen receptor beta	ESR2
MOL008400	glycitein	Mitogen-activated protein kinase 14	MAPK14
MOL008400	glycitein	Glycogen synthase kinase-3 beta	GSK3B
MOL008400	glycitein	Serine/threonine-protein kinase Chk1	CHEK1
MOL008400	glycitein	Trypsin-1	PRSS1
MOL008400	glycitein	Cyclin-A2	CCNA2
MOL008400	glycitein	Nuclear receptor coactivator 1	NCOA1
MOL008400	glycitein	Nitric oxide synthase, inducible	NOS2
MOL008400	glycitein	Amyloid beta A4 protein	APP
MOL008400	glycitein	Collagenase 3	MMP13
MOL008400	glycitein	Neutrophil collagenase	MMP8
MOL008407	(8S,9S,10R,13R,14S,17R)-17-[(E,2R,5S)-5-ethyl-6-methylhept-3-en-2-yl]-10,13-dimethyl-1,2,4,7,8,9,11,12,14,15,16,17-dodecahydrocyclopenta[a]phenanthren-3-one	Progesterone receptor	PGR
MOL008407	(8S,9S,10R,13R,14S,17R)-17-[(E,2R,5S)-5-ethyl-6-methylhept-3-en-2-yl]-10,13-dimethyl-1,2,4,7,8,9,11,12,14,15,16,17-dodecahydrocyclopenta[a]phenanthren-3-one	Mineralocorticoid receptor	NR3C2
MOL008411	11-Hydroxyrankinidine	Estrogen receptor	ESR1
MOL008411	11-Hydroxyrankinidine	Sodium channel protein type 5 subunit alpha	SCN5A
MOL008411	11-Hydroxyrankinidine	Mu-type opioid receptor	OPRM1
MOL000006	luteolin	Baculoviral IAP repeat-containing protein 4	BIRC4
MOL007059	3-beta-Hydroxymethyllenetanshiquinone	Carbonic anhydrase II	CA2
MOL003896	7-Methoxy-2-methyl isoflavone	Calmodulin	CALM
MOL008400	glycitein	Calmodulin	CALM
MOL003896	7-Methoxy-2-methyl isoflavone	Cell division protein kinase 2	CDK2
MOL008400	glycitein	Cell division protein kinase 2	CDK2
MOL008411	11-Hydroxyrankinidine	Cell division protein kinase 2	CDK2
MOL000006	luteolin	Cell division protein kinase 4	CDK4
MOL000449	Stigmasterol	Neuronal acetylcholine receptor protein, alpha-7 chain	CHRNA7
MOL003896	7-Methoxy-2-methyl isoflavone	Neuronal acetylcholine receptor protein, alpha-7 chain	CHRNA7
MOL005321	Frutinone A	Neuronal acetylcholine receptor protein, alpha-7 chain	CHRNA7
MOL007059	3-beta-Hydroxymethyllenetanshiquinone	Neuronal acetylcholine receptor protein, alpha-7 chain	CHRNA7
MOL003896	7-Methoxy-2-methyl isoflavone	Dipeptidyl peptidase IV	DPP4
MOL005321	Frutinone A	Dipeptidyl peptidase IV	DPP4
MOL000006	luteolin	Dipeptidyl peptidase IV	DPP4
MOL007059	3-beta-Hydroxymethyllenetanshiquinone	Dipeptidyl peptidase IV	DPP4
MOL003896	7-Methoxy-2-methyl isoflavone	Dopamine D1 receptor	DRD1
MOL007059	3-beta-Hydroxymethyllenetanshiquinone	Dopamine D1 receptor	DRD1
MOL003896	7-Methoxy-2-methyl isoflavone	Estrogen receptor beta	ESR2
MOL008400	glycitein	Estrogen receptor beta	ESR2
MOL000449	Stigmasterol	Gamma-aminobutyric-acid receptor alpha-3 subunit	GABRA3
MOL003896	7-Methoxy-2-methyl isoflavone	Heat shock protein HSP 90	HSP90AB1
MOL005321	Frutinone A	Heat shock protein HSP 90	HSP90AB1
MOL000006	luteolin	Heat shock protein HSP 90	HSP90AB1
MOL007059	3-beta-Hydroxymethyllenetanshiquinone	Heat shock protein HSP 90	HSP90AB1
MOL008400	glycitein	Heat shock protein HSP 90	HSP90AB1
MOL000449	Stigmasterol	5-hydroxytryptamine 2A receptor	HTR2A
MOL000449	Stigmasterol	Ig gamma-1 chain C region	IGHG1
MOL003896	7-Methoxy-2-methyl isoflavone	Ig gamma-1 chain C region	IGHG1
MOL007059	3-beta-Hydroxymethyllenetanshiquinone	Ig gamma-1 chain C region	IGHG1
MOL000006	luteolin	Interleukin-4	IL4
MOL003896	7-Methoxy-2-methyl isoflavone	CGMP-inhibited 3',5'-cyclic phosphodiesterase A	PDE3A
MOL005321	Frutinone A	CGMP-inhibited 3',5'-cyclic phosphodiesterase A	PDE3A
MOL008400	glycitein	CGMP-inhibited 3',5'-cyclic phosphodiesterase A	PDE3A
MOL002140	Perlolyrine	mRNA of PKA Catalytic Subunit C-alpha	PKACA
MOL000449	Stigmasterol	mRNA of PKA Catalytic Subunit C-alpha	PKACA
MOL003896	7-Methoxy-2-methyl isoflavone	mRNA of PKA Catalytic Subunit C-alpha	PKACA
MOL005321	Frutinone A	mRNA of PKA Catalytic Subunit C-alpha	PKACA
MOL000006	luteolin	mRNA of PKA Catalytic Subunit C-alpha	PKACA
MOL008400	glycitein	mRNA of PKA Catalytic Subunit C-alpha	PKACA
MOL000006	luteolin	Xanthine dehydrogenase/oxidase	XDH
			MolId	MolName	Target	Symbol						Symbol
MOL000211	Mairin	Progesterone receptor	PGR						PGR
MOL000239	Jaranol	Nitric oxide synthase, inducible	NOS2						NOS2
MOL000239	Jaranol	Prostaglandin G/H synthase 1	PTGS1						PTGS1
MOL000239	Jaranol	Androgen receptor	AR						AR
MOL000239	Jaranol	Sodium channel protein type 5 subunit alpha	SCN5A						SCN5A
MOL000239	Jaranol	Prostaglandin G/H synthase 2	PTGS2						PTGS2
MOL000239	Jaranol	Estrogen receptor beta	ESR2						ESR2
MOL000239	Jaranol	Dipeptidyl peptidase 4	DPP4						DPP4
MOL000239	Jaranol	Heat shock protein HSP 90-alpha	HSP90AA1						HSP90AA1
MOL000239	Jaranol	Serine/threonine-protein kinase Chk1	CHEK1						CHEK1
MOL000239	Jaranol	Trypsin-1	PRSS1						PRSS1
MOL000239	Jaranol	Nuclear receptor coactivator 2	NCOA2						NCOA2
MOL000296	hederagenin	Progesterone receptor	PGR						CHRM3
MOL000296	hederagenin	Nuclear receptor coactivator 2	NCOA2						CHRM1
MOL000296	hederagenin	Muscarinic acetylcholine receptor M3	CHRM3						CHRM2
MOL000296	hederagenin	Muscarinic acetylcholine receptor M1	CHRM1						ADRA1B
MOL000296	hederagenin	Muscarinic acetylcholine receptor M2	CHRM2						GRIA2
MOL000296	hederagenin	Alpha-1B adrenergic receptor	ADRA1B						LYZ
MOL000296	hederagenin	Glutamate receptor 2	GRIA2						RXRA
MOL000296	hederagenin	Lysozyme	LYZ						PDE3A
MOL000296	hederagenin	Prostaglandin G/H synthase 1	PTGS1						SLC6A2
MOL000296	hederagenin	Sodium channel protein type 5 subunit alpha	SCN5A						ESR1
MOL000296	hederagenin	Prostaglandin G/H synthase 2	PTGS2						PPARG
MOL000296	hederagenin	Retinoic acid receptor RXR-alpha	RXRA						PTPN1
MOL000296	hederagenin	cGMP-inhibited 3',5'-cyclic phosphodiesterase A	PDE3A						MAPK14
MOL000296	hederagenin	Sodium-dependent noradrenaline transporter	SLC6A2						GSK3B
MOL000033	(3S,8S,9S,10R,13R,14S,17R)-10,13-dimethyl-17-[(2R,5S)-5-propan-2-yloctan-2-yl]-2,3,4,7,8,9,11,12,14,15,16,17-dodecahydro-1H-cyclopenta[a]phenanthren-3-ol	Progesterone receptor	PGR						PRKACA
MOL000354	isorhamnetin	Nitric oxide synthase, inducible	NOS2						CCNA2
MOL000354	isorhamnetin	Prostaglandin G/H synthase 1	PTGS1						PYGM
MOL000354	isorhamnetin	Estrogen receptor	ESR1						PPARD
MOL000354	isorhamnetin	Androgen receptor	AR						AKR1B1
MOL000354	isorhamnetin	Peroxisome proliferator-activated receptor gamma	PPARG						NCOA1
MOL000354	isorhamnetin	Prostaglandin G/H synthase 2	PTGS2						F7
MOL000354	isorhamnetin	Tyrosine-protein phosphatase non-receptor type 1	PTPN1						F2
MOL000354	isorhamnetin	Estrogen receptor beta	ESR2						ACHE
MOL000354	isorhamnetin	Dipeptidyl peptidase 4	DPP4						MAOB
MOL000354	isorhamnetin	Mitogen-activated protein kinase 14	MAPK14						RELA
MOL000354	isorhamnetin	Glycogen synthase kinase-3 beta	GSK3B						NCF1
MOL000354	isorhamnetin	Heat shock protein HSP 90-alpha	HSP90AA1						OLR1
MOL000354	isorhamnetin	cAMP-dependent protein kinase catalytic subunit alpha	PRKACA						ADRB1
MOL000354	isorhamnetin	Trypsin-1	PRSS1						ADRA2C
MOL000354	isorhamnetin	Cyclin-A2	CCNA2						ADRB2
MOL000354	isorhamnetin	Nuclear receptor coactivator 2	NCOA2						ADRA1D
MOL000354	isorhamnetin	Glycogen phosphorylase, muscle form	PYGM						OPRM1
MOL000354	isorhamnetin	Peroxisome proliferator-activated receptor delta	PPARD						DRD1
MOL000354	isorhamnetin	Serine/threonine-protein kinase Chk1	CHEK1						KCNH2
MOL000354	isorhamnetin	Aldose reductase	AKR1B1						F10
MOL000354	isorhamnetin	Nuclear receptor coactivator 1	NCOA1						CHRM5
MOL000354	isorhamnetin	Coagulation factor VII	F7						CHRM4
MOL000354	isorhamnetin	Prothrombin	F2						OPRD1
MOL000354	isorhamnetin	Acetylcholinesterase	ACHE						ADRA1A
MOL000354	isorhamnetin	Amine oxidase [flavin-containing] B	MAOB						SLC6A3
MOL000354	isorhamnetin	Glutamate receptor 2	GRIA2						SLC6A4
MOL000354	isorhamnetin	Transcription factor p65	RELA						TOP2A
MOL000354	isorhamnetin	Neutrophil cytosol factor 1	NCF1						CHRNA7
MOL000354	isorhamnetin	Oxidized low-density lipoprotein receptor 1	OLR1						KDR
MOL000371	3,9-di-O-methylnissolin	Nitric oxide synthase, inducible	NOS2						MET
MOL000371	3,9-di-O-methylnissolin	Prostaglandin G/H synthase 1	PTGS1						PKIA
MOL000371	3,9-di-O-methylnissolin	Muscarinic acetylcholine receptor M3	CHRM3						JUN
MOL000371	3,9-di-O-methylnissolin	Prothrombin	F2						IL4
MOL000371	3,9-di-O-methylnissolin	Muscarinic acetylcholine receptor M1	CHRM1						ATP5F1B
MOL000371	3,9-di-O-methylnissolin	Estrogen receptor	ESR1						ND6
MOL000371	3,9-di-O-methylnissolin	Beta-1 adrenergic receptor	ADRB1						HSD3B2
MOL000371	3,9-di-O-methylnissolin	Sodium channel protein type 5 subunit alpha	SCN5A						HSD3B1
MOL000371	3,9-di-O-methylnissolin	Prostaglandin G/H synthase 2	PTGS2						IKBKB
MOL000371	3,9-di-O-methylnissolin	Alpha-2C adrenergic receptor	ADRA2C						AKT1
MOL000371	3,9-di-O-methylnissolin	Retinoic acid receptor RXR-alpha	RXRA						BCL2
MOL000371	3,9-di-O-methylnissolin	Acetylcholinesterase	ACHE						BAX
MOL000371	3,9-di-O-methylnissolin	cGMP-inhibited 3',5'-cyclic phosphodiesterase A	PDE3A						TNFSF15
MOL000371	3,9-di-O-methylnissolin	Alpha-1B adrenergic receptor	ADRA1B						AHSA1
MOL000371	3,9-di-O-methylnissolin	Beta-2 adrenergic receptor	ADRB2						CASP3
MOL000371	3,9-di-O-methylnissolin	Alpha-1D adrenergic receptor	ADRA1D						MAPK8
MOL000371	3,9-di-O-methylnissolin	Mu-type opioid receptor	OPRM1						MMP1
MOL000371	3,9-di-O-methylnissolin	Trypsin-1	PRSS1						STAT1
MOL000371	3,9-di-O-methylnissolin	Nuclear receptor coactivator 2	NCOA2						HMOX1
MOL000378	7-O-methylisomucronulatol	Nitric oxide synthase, inducible	NOS2						CYP3A4
MOL000378	7-O-methylisomucronulatol	Prostaglandin G/H synthase 1	PTGS1						CYP1A1
MOL000378	7-O-methylisomucronulatol	D(1A) dopamine receptor	DRD1						ICAM1
MOL000378	7-O-methylisomucronulatol	Muscarinic acetylcholine receptor M3	CHRM3						SELE
MOL000378	7-O-methylisomucronulatol	Prothrombin	F2						VCAM1
MOL000378	7-O-methylisomucronulatol	Potassium voltage-gated channel subfamily H member 2	KCNH2						NR1I2
MOL000378	7-O-methylisomucronulatol	Muscarinic acetylcholine receptor M1	CHRM1						CYP1B1
MOL000378	7-O-methylisomucronulatol	Estrogen receptor	ESR1						ALOX5
MOL000378	7-O-methylisomucronulatol	Androgen receptor	AR						HAS2
MOL000378	7-O-methylisomucronulatol	Beta-1 adrenergic receptor	ADRB1						AHR
MOL000378	7-O-methylisomucronulatol	Sodium channel protein type 5 subunit alpha	SCN5A						PSMD3
MOL000378	7-O-methylisomucronulatol	Peroxisome proliferator-activated receptor gamma	PPARG						SLC2A4
MOL000378	7-O-methylisomucronulatol	Coagulation factor X	F10						NR1I3
MOL000378	7-O-methylisomucronulatol	Muscarinic acetylcholine receptor M5	CHRM5						INSR
MOL000378	7-O-methylisomucronulatol	Prostaglandin G/H synthase 2	PTGS2						DIO1
MOL000378	7-O-methylisomucronulatol	Alpha-2C adrenergic receptor	ADRA2C						PPP3CA
MOL000378	7-O-methylisomucronulatol	Muscarinic acetylcholine receptor M4	CHRM4						GSTM1
MOL000378	7-O-methylisomucronulatol	Retinoic acid receptor RXR-alpha	RXRA						GSTM2
MOL000378	7-O-methylisomucronulatol	Delta-type opioid receptor	OPRD1						AKR1C3
MOL000378	7-O-methylisomucronulatol	cGMP-inhibited 3',5'-cyclic phosphodiesterase A	PDE3A						SLPI
MOL000378	7-O-methylisomucronulatol	Alpha-1A adrenergic receptor	ADRA1A						MMP3
MOL000378	7-O-methylisomucronulatol	Muscarinic acetylcholine receptor M2	CHRM2						EGFR
MOL000378	7-O-methylisomucronulatol	Alpha-1B adrenergic receptor	ADRA1B						CCND1
MOL000378	7-O-methylisomucronulatol	Sodium-dependent dopamine transporter	SLC6A3						BCL2L1
MOL000378	7-O-methylisomucronulatol	Beta-2 adrenergic receptor	ADRB2						FOS
MOL000378	7-O-methylisomucronulatol	Alpha-1D adrenergic receptor	ADRA1D						CDKN1A
MOL000378	7-O-methylisomucronulatol	Sodium-dependent serotonin transporter	SLC6A4						EIF6
MOL000378	7-O-methylisomucronulatol	Estrogen receptor beta	ESR2						CASP9
MOL000378	7-O-methylisomucronulatol	Dipeptidyl peptidase 4	DPP4						PLAU
MOL000378	7-O-methylisomucronulatol	Mitogen-activated protein kinase 14	MAPK14						MMP2
MOL000378	7-O-methylisomucronulatol	Glycogen synthase kinase-3 beta	GSK3B						MMP9
MOL000378	7-O-methylisomucronulatol	Heat shock protein HSP 90-alpha	HSP90AA1						MAPK1
MOL000378	7-O-methylisomucronulatol	Serine/threonine-protein kinase Chk1	CHEK1						IL10
MOL000378	7-O-methylisomucronulatol	cAMP-dependent protein kinase catalytic subunit alpha	PRKACA						RB1
MOL000378	7-O-methylisomucronulatol	Trypsin-1	PRSS1						IL6
MOL000378	7-O-methylisomucronulatol	Cyclin-A2	CCNA2						TP63
MOL000378	7-O-methylisomucronulatol	Nuclear receptor coactivator 2	NCOA2						ELK1
MOL000379	9,10-dimethoxypterocarpan-3-O-��-D-glucoside	Prostaglandin G/H synthase 2	PTGS2						NFKBIA
MOL000379	9,10-dimethoxypterocarpan-3-O-��-D-glucoside	DNA topoisomerase 2-alpha	TOP2A						ODC1
MOL000379	9,10-dimethoxypterocarpan-3-O-��-D-glucoside	Nuclear receptor coactivator 2	NCOA2						CASP8
MOL000380	(6aR,11aR)-9,10-dimethoxy-6a,11a-dihydro-6H-benzofurano[3,2-c]chromen-3-ol	Nitric oxide synthase, inducible	NOS2						TOP1
MOL000380	(6aR,11aR)-9,10-dimethoxy-6a,11a-dihydro-6H-benzofurano[3,2-c]chromen-3-ol	Prostaglandin G/H synthase 1	PTGS1						RAF1
MOL000380	(6aR,11aR)-9,10-dimethoxy-6a,11a-dihydro-6H-benzofurano[3,2-c]chromen-3-ol	Muscarinic acetylcholine receptor M3	CHRM3						SOD1
MOL000380	(6aR,11aR)-9,10-dimethoxy-6a,11a-dihydro-6H-benzofurano[3,2-c]chromen-3-ol	Prothrombin	F2						PRKCA
MOL000380	(6aR,11aR)-9,10-dimethoxy-6a,11a-dihydro-6H-benzofurano[3,2-c]chromen-3-ol	Muscarinic acetylcholine receptor M1	CHRM1						HIF1A
MOL000380	(6aR,11aR)-9,10-dimethoxy-6a,11a-dihydro-6H-benzofurano[3,2-c]chromen-3-ol	Estrogen receptor	ESR1						RUNX1T1
MOL000380	(6aR,11aR)-9,10-dimethoxy-6a,11a-dihydro-6H-benzofurano[3,2-c]chromen-3-ol	Sodium channel protein type 5 subunit alpha	SCN5A						ERBB2
MOL000380	(6aR,11aR)-9,10-dimethoxy-6a,11a-dihydro-6H-benzofurano[3,2-c]chromen-3-ol	Prostaglandin G/H synthase 2	PTGS2						ACACA
MOL000380	(6aR,11aR)-9,10-dimethoxy-6a,11a-dihydro-6H-benzofurano[3,2-c]chromen-3-ol	Retinoic acid receptor RXR-alpha	RXRA						CAV1
MOL000380	(6aR,11aR)-9,10-dimethoxy-6a,11a-dihydro-6H-benzofurano[3,2-c]chromen-3-ol	Acetylcholinesterase	ACHE						MYC
MOL000380	(6aR,11aR)-9,10-dimethoxy-6a,11a-dihydro-6H-benzofurano[3,2-c]chromen-3-ol	Alpha-1B adrenergic receptor	ADRA1B						F3
MOL000380	(6aR,11aR)-9,10-dimethoxy-6a,11a-dihydro-6H-benzofurano[3,2-c]chromen-3-ol	Beta-2 adrenergic receptor	ADRB2						GJA1
MOL000380	(6aR,11aR)-9,10-dimethoxy-6a,11a-dihydro-6H-benzofurano[3,2-c]chromen-3-ol	Alpha-1D adrenergic receptor	ADRA1D						IL1B
MOL000380	(6aR,11aR)-9,10-dimethoxy-6a,11a-dihydro-6H-benzofurano[3,2-c]chromen-3-ol	Heat shock protein HSP 90-alpha	HSP90AA1						CXCL8
MOL000380	(6aR,11aR)-9,10-dimethoxy-6a,11a-dihydro-6H-benzofurano[3,2-c]chromen-3-ol	Neuronal acetylcholine receptor subunit alpha-7	CHRNA7						PRKCB
MOL000380	(6aR,11aR)-9,10-dimethoxy-6a,11a-dihydro-6H-benzofurano[3,2-c]chromen-3-ol	Trypsin-1	PRSS1						BIRC5
MOL000380	(6aR,11aR)-9,10-dimethoxy-6a,11a-dihydro-6H-benzofurano[3,2-c]chromen-3-ol	Nuclear receptor coactivator 2	NCOA2						DUOX2
MOL000380	(6aR,11aR)-9,10-dimethoxy-6a,11a-dihydro-6H-benzofurano[3,2-c]chromen-3-ol	Nuclear receptor coactivator 1	NCOA1						NOS3
MOL000380	(6aR,11aR)-9,10-dimethoxy-6a,11a-dihydro-6H-benzofurano[3,2-c]chromen-3-ol	Muscarinic acetylcholine receptor M4	CHRM4						HSPB1
MOL000387	Bifendate	Prostaglandin G/H synthase 2	PTGS2						MGAM
MOL000387	Bifendate	Vascular endothelial growth factor receptor 2	KDR						IL2
MOL000387	Bifendate	Hepatocyte growth factor receptor	MET						CCNB1
MOL000387	Bifendate	Heat shock protein HSP 90-alpha	HSP90AA1						PLAT
MOL000387	Bifendate	Prostaglandin G/H synthase 1	PTGS1						THBD
MOL000387	Bifendate	DNA topoisomerase 2-alpha	TOP2A						SERPINE1
MOL000392	formononetin	Nitric oxide synthase, inducible	NOS2						IFNG
MOL000392	formononetin	Prostaglandin G/H synthase 1	PTGS1						IL1A
MOL000392	formononetin	Muscarinic acetylcholine receptor M1	CHRM1						MPO
MOL000392	formononetin	Estrogen receptor	ESR1						ABCG2
MOL000392	formononetin	Androgen receptor	AR						NFE2L2
MOL000392	formononetin	Peroxisome proliferator-activated receptor gamma	PPARG						NQO1
MOL000392	formononetin	Prostaglandin G/H synthase 2	PTGS2						PARP1
MOL000392	formononetin	Retinoic acid receptor RXR-alpha	RXRA						COL3A1
MOL000392	formononetin	cGMP-inhibited 3',5'-cyclic phosphodiesterase A	PDE3A						CXCL11
MOL000392	formononetin	Alpha-1A adrenergic receptor	ADRA1A						CXCL2
MOL000392	formononetin	Sodium-dependent dopamine transporter	SLC6A3						DCAF5
MOL000392	formononetin	Beta-2 adrenergic receptor	ADRB2						CHEK2
MOL000392	formononetin	Sodium-dependent serotonin transporter	SLC6A4						CLDN4
MOL000392	formononetin	Estrogen receptor beta	ESR2						PPARA
MOL000392	formononetin	Dipeptidyl peptidase 4	DPP4						HSF1
MOL000392	formononetin	Mitogen-activated protein kinase 14	MAPK14						CRP
MOL000392	formononetin	Glycogen synthase kinase-3 beta	GSK3B						CXCL10
MOL000392	formononetin	Heat shock protein HSP 90-alpha	HSP90AA1						CHUK
MOL000392	formononetin	Amine oxidase [flavin-containing] B	MAOB						SPP1
MOL000392	formononetin	Serine/threonine-protein kinase Chk1	CHEK1						RUNX2
MOL000392	formononetin	cAMP-dependent protein kinase catalytic subunit alpha	PRKACA						RASSF1
MOL000392	formononetin	Trypsin-1	PRSS1						E2F1
MOL000392	formononetin	Cyclin-A2	CCNA2						E2F2
MOL000392	formononetin	cAMP-dependent protein kinase inhibitor alpha	PKIA						ACPP
MOL000392	formononetin	Prothrombin	F2						CTSD
MOL000392	formononetin	Acetylcholinesterase	ACHE						IGFBP3
MOL000392	formononetin	Transcription factor AP-1	JUN						IGF2
MOL000392	formononetin	Peroxisome proliferator-activated receptor gamma	PPARG						CD40LG
MOL000392	formononetin	Interleukin-4	IL4						IRF1
MOL000392	formononetin	ATP synthase subunit beta, mitochondrial	ATP5F1B						ERBB3
MOL000392	formononetin	NADH-ubiquinone oxidoreductase chain 6	ND6						PON1
MOL000392	formononetin	3 beta-hydroxysteroid dehydrogenase/Delta 5-->4-isomerase type 2	HSD3B2						PCOLCE
MOL000392	formononetin	3 beta-hydroxysteroid dehydrogenase/Delta 5-->4-isomerase type 1	HSD3B1						NPEPPS
MOL000417	Calycosin	Nitric oxide synthase, inducible	NOS2						HK2
MOL000417	Calycosin	Prostaglandin G/H synthase 1	PTGS1						RASA1
MOL000417	Calycosin	Estrogen receptor	ESR1						CALM
MOL000417	Calycosin	Androgen receptor	AR						CDC2
MOL000417	Calycosin	Peroxisome proliferator-activated receptor gamma	PPARG						CDK2
MOL000417	Calycosin	Prostaglandin G/H synthase 2	PTGS2						GABRA1
MOL000417	Calycosin	Retinoic acid receptor RXR-alpha	RXRA						GABRA2
MOL000417	Calycosin	cGMP-inhibited 3',5'-cyclic phosphodiesterase A	PDE3A						GABRA3
MOL000417	Calycosin	Estrogen receptor beta	ESR2						GABRA5
MOL000417	Calycosin	Dipeptidyl peptidase 4	DPP4						GABRA6
MOL000417	Calycosin	Mitogen-activated protein kinase 14	MAPK14						GRP78
MOL000417	Calycosin	Glycogen synthase kinase-3 beta	GSK3B						HTR2A
MOL000417	Calycosin	Heat shock protein HSP 90-alpha	HSP90AA1						IGHG1
MOL000417	Calycosin	Serine/threonine-protein kinase Chk1	CHEK1						KCNMA1
MOL000417	Calycosin	cAMP-dependent protein kinase catalytic subunit alpha	PRKACA						NKX3-1
MOL000417	Calycosin	Trypsin-1	PRSS1						PIK3CG
MOL000417	Calycosin	Cyclin-A2	CCNA2						PIM1
MOL000417	Calycosin	Nuclear receptor coactivator 2	NCOA2						PTEN
MOL000417	Calycosin	Beta-2 adrenergic receptor	ADRB2						PTGER3
MOL000422	kaempferol	Nitric oxide synthase, inducible	NOS2						TGFB1
MOL000422	kaempferol	Prostaglandin G/H synthase 1	PTGS1						XDH
MOL000422	kaempferol	Androgen receptor	AR
MOL000422	kaempferol	Peroxisome proliferator-activated receptor gamma	PPARG
MOL000422	kaempferol	Prostaglandin G/H synthase 2	PTGS2
MOL000422	kaempferol	Heat shock protein HSP 90-alpha	HSP90AA1
MOL000422	kaempferol	cAMP-dependent protein kinase catalytic subunit alpha	PRKACA
MOL000422	kaempferol	Nuclear receptor coactivator 2	NCOA2
MOL000422	kaempferol	Dipeptidyl peptidase 4	DPP4
MOL000422	kaempferol	Trypsin-1	PRSS1
MOL000422	kaempferol	Progesterone receptor	PGR
MOL000422	kaempferol	Prothrombin	F2
MOL000422	kaempferol	Muscarinic acetylcholine receptor M1	CHRM1
MOL000422	kaempferol	Acetylcholinesterase	ACHE
MOL000422	kaempferol	Sodium-dependent noradrenaline transporter	SLC6A2
MOL000422	kaempferol	Muscarinic acetylcholine receptor M2	CHRM2
MOL000422	kaempferol	Alpha-1B adrenergic receptor	ADRA1B
MOL000422	kaempferol	DNA topoisomerase 2-alpha	TOP2A
MOL000422	kaempferol	Coagulation factor VII	F7
MOL000422	kaempferol	Transcription factor p65	RELA
MOL000422	kaempferol	Inhibitor of nuclear factor kappa-B kinase subunit beta	IKBKB
MOL000422	kaempferol	RAC-alpha serine/threonine-protein kinase	AKT1
MOL000422	kaempferol	Apoptosis regulator Bcl-2	BCL2
MOL000422	kaempferol	Apoptosis regulator BAX	BAX
MOL000422	kaempferol	Tumor necrosis factor	TNFSF15
MOL000422	kaempferol	Transcription factor AP-1	JUN
MOL000422	kaempferol	Activator of 90 kDa heat shock protein ATPase homolog 1	AHSA1
MOL000422	kaempferol	Caspase-3	CASP3
MOL000422	kaempferol	Mitogen-activated protein kinase 8	MAPK8
MOL000422	kaempferol	Interstitial collagenase	MMP1
MOL000422	kaempferol	Signal transducer and activator of transcription 1-alpha/beta	STAT1
MOL000422	kaempferol	Peroxisome proliferator-activated receptor gamma	PPARG
MOL000422	kaempferol	Heme oxygenase 1	HMOX1
MOL000422	kaempferol	Cytochrome P450 3A4	CYP3A4
MOL000422	kaempferol	Cytochrome P450 1A1	CYP1A1
MOL000422	kaempferol	Intercellular adhesion molecule 1	ICAM1
MOL000422	kaempferol	E-selectin	SELE
MOL000422	kaempferol	Vascular cell adhesion protein 1	VCAM1
MOL000422	kaempferol	Nuclear receptor subfamily 1 group I member 2	NR1I2
MOL000422	kaempferol	Cytochrome P450 1B1	CYP1B1
MOL000422	kaempferol	Arachidonate 5-lipoxygenase	ALOX5
MOL000422	kaempferol	Hyaluronan synthase 2	HAS2
MOL000422	kaempferol	Aryl hydrocarbon receptor	AHR
MOL000422	kaempferol	26S proteasome non-ATPase regulatory subunit 3	PSMD3
MOL000422	kaempferol	Solute carrier family 2, facilitated glucose transporter member 4	SLC2A4
MOL000422	kaempferol	Nuclear receptor subfamily 1 group I member 3	NR1I3
MOL000422	kaempferol	Insulin receptor	INSR
MOL000422	kaempferol	Type I iodothyronine deiodinase	DIO1
MOL000422	kaempferol	Serine/threonine-protein phosphatase 2B catalytic subunit alpha isoform	PPP3CA
MOL000422	kaempferol	Glutathione S-transferase Mu 1	GSTM1
MOL000422	kaempferol	Glutathione S-transferase Mu 2	GSTM2
MOL000422	kaempferol	Aldo-keto reductase family 1 member C3	AKR1C3
MOL000422	kaempferol	Antileukoproteinase	SLPI
MOL000433	FA	Prothrombin	F2
MOL000433	FA	Glycogen synthase kinase-3 beta	GSK3B
MOL000439	isomucronulatol-7,2'-di-O-glucosiole	DNA topoisomerase 2-alpha	TOP2A
MOL000442	1,7-Dihydroxy-3,9-dimethoxy pterocarpene	Prostaglandin G/H synthase 2	PTGS2
MOL000442	1,7-Dihydroxy-3,9-dimethoxy pterocarpene	Retinoic acid receptor RXR-alpha	RXRA
MOL000442	1,7-Dihydroxy-3,9-dimethoxy pterocarpene	Heat shock protein HSP 90-alpha	HSP90AA1
MOL000442	1,7-Dihydroxy-3,9-dimethoxy pterocarpene	Trypsin-1	PRSS1
MOL000098	quercetin	Prostaglandin G/H synthase 1	PTGS1
MOL000098	quercetin	Androgen receptor	AR
MOL000098	quercetin	Peroxisome proliferator-activated receptor gamma	PPARG
MOL000098	quercetin	Prostaglandin G/H synthase 2	PTGS2
MOL000098	quercetin	Heat shock protein HSP 90-alpha	HSP90AA1
MOL000098	quercetin	Nuclear receptor coactivator 2	NCOA2
MOL000098	quercetin	Dipeptidyl peptidase 4	DPP4
MOL000098	quercetin	Aldose reductase	AKR1B1
MOL000098	quercetin	Trypsin-1	PRSS1
MOL000098	quercetin	DNA topoisomerase 2-alpha	TOP2A
MOL000098	quercetin	Prothrombin	F2
MOL000098	quercetin	Potassium voltage-gated channel subfamily H member 2	KCNH2
MOL000098	quercetin	Sodium channel protein type 5 subunit alpha	SCN5A
MOL000098	quercetin	Coagulation factor X	F10
MOL000098	quercetin	Beta-2 adrenergic receptor	ADRB2
MOL000098	quercetin	Stromelysin-1	MMP3
MOL000098	quercetin	cAMP-dependent protein kinase catalytic subunit alpha	PRKACA
MOL000098	quercetin	Coagulation factor VII	F7
MOL000098	quercetin	Retinoic acid receptor RXR-alpha	RXRA
MOL000098	quercetin	Acetylcholinesterase	ACHE
MOL000098	quercetin	Amine oxidase [flavin-containing] B	MAOB
MOL000098	quercetin	Transcription factor p65	RELA
MOL000098	quercetin	Epidermal growth factor receptor	EGFR
MOL000098	quercetin	RAC-alpha serine/threonine-protein kinase	AKT1
MOL000098	quercetin	G1/S-specific cyclin-D1	CCND1
MOL000098	quercetin	Apoptosis regulator Bcl-2	BCL2
MOL000098	quercetin	Bcl-2-like protein 1	BCL2L1
MOL000098	quercetin	Proto-oncogene c-Fos	FOS
MOL000098	quercetin	Cyclin-dependent kinase inhibitor 1	CDKN1A
MOL000098	quercetin	Eukaryotic translation initiation factor 6	EIF6
MOL000098	quercetin	Apoptosis regulator BAX	BAX
MOL000098	quercetin	Caspase-9	CASP9
MOL000098	quercetin	Urokinase-type plasminogen activator	PLAU
MOL000098	quercetin	72 kDa type IV collagenase	MMP2
MOL000098	quercetin	Matrix metalloproteinase-9	MMP9
MOL000098	quercetin	Mitogen-activated protein kinase 1	MAPK1
MOL000098	quercetin	Interleukin-10	IL10
MOL000098	quercetin	Retinoblastoma-associated protein	RB1
MOL000098	quercetin	Tumor necrosis factor	TNFSF15
MOL000098	quercetin	Transcription factor AP-1	JUN
MOL000098	quercetin	Interleukin-6	IL6
MOL000098	quercetin	Activator of 90 kDa heat shock protein ATPase homolog 1	AHSA1
MOL000098	quercetin	Caspase-3	CASP3
MOL000098	quercetin	Cellular tumor antigen p53	TP63
MOL000098	quercetin	ETS domain-containing protein Elk-1	ELK1
MOL000098	quercetin	NF-kappa-B inhibitor alpha	NFKBIA
MOL000098	quercetin	Ornithine decarboxylase	ODC1
MOL000098	quercetin	Caspase-8	CASP8
MOL000098	quercetin	DNA topoisomerase 1	TOP1
MOL000098	quercetin	RAF proto-oncogene serine/threonine-protein kinase	RAF1
MOL000098	quercetin	Superoxide dismutase [Cu-Zn]	SOD1
MOL000098	quercetin	Protein kinase C alpha type	PRKCA
MOL000098	quercetin	Interstitial collagenase	MMP1
MOL000098	quercetin	Hypoxia-inducible factor 1-alpha	HIF1A
MOL000098	quercetin	Signal transducer and activator of transcription 1-alpha/beta	STAT1
MOL000098	quercetin	Protein CBFA2T1	RUNX1T1
MOL000098	quercetin	Receptor tyrosine-protein kinase erbB-2	ERBB2
MOL000098	quercetin	Peroxisome proliferator-activated receptor gamma	PPARG
MOL000098	quercetin	Acetyl-CoA carboxylase 1	ACACA
MOL000098	quercetin	Heme oxygenase 1	HMOX1
MOL000098	quercetin	Cytochrome P450 3A4	CYP3A4
MOL000098	quercetin	Caveolin-1	CAV1
MOL000098	quercetin	Myc proto-oncogene protein	MYC
MOL000098	quercetin	Tissue factor	F3
MOL000098	quercetin	Gap junction alpha-1 protein	GJA1
MOL000098	quercetin	Cytochrome P450 1A1	CYP1A1
MOL000098	quercetin	Intercellular adhesion molecule 1	ICAM1
MOL000098	quercetin	Interleukin-1 beta	IL1B
MOL000098	quercetin	E-selectin	SELE
MOL000098	quercetin	Vascular cell adhesion protein 1	VCAM1
MOL000098	quercetin	Interleukin-8	CXCL8
MOL000098	quercetin	Protein kinase C beta type	PRKCB
MOL000098	quercetin	Baculoviral IAP repeat-containing protein 5	BIRC5
MOL000098	quercetin	Dual oxidase 2	DUOX2
MOL000098	quercetin	Nitric oxide synthase, endothelial	NOS3
MOL000098	quercetin	Heat shock protein beta-1	HSPB1
MOL000098	quercetin	Maltase-glucoamylase, intestinal	MGAM
MOL000098	quercetin	Interleukin-2	IL2
MOL000098	quercetin	Nuclear receptor subfamily 1 group I member 2	NR1I2
MOL000098	quercetin	Cytochrome P450 1B1	CYP1B1
MOL000098	quercetin	G2/mitotic-specific cyclin-B1	CCNB1
MOL000098	quercetin	Tissue-type plasminogen activator	PLAT
MOL000098	quercetin	Thrombomodulin	THBD
MOL000098	quercetin	Plasminogen activator inhibitor 1	SERPINE1
MOL000098	quercetin	Interferon gamma	IFNG
MOL000098	quercetin	Arachidonate 5-lipoxygenase	ALOX5
MOL000098	quercetin	Interleukin-1 alpha	IL1A
MOL000098	quercetin	Myeloperoxidase	MPO
MOL000098	quercetin	DNA topoisomerase 2-alpha	TOP2A
MOL000098	quercetin	Neutrophil cytosol factor 1	NCF1
MOL000098	quercetin	ATP-binding cassette sub-family G member 2	ABCG2
MOL000098	quercetin	Hyaluronan synthase 2	HAS2
MOL000098	quercetin	Nuclear factor erythroid 2-related factor 2	NFE2L2
MOL000098	quercetin	NAD(P)H dehydrogenase [quinone] 1	NQO1
MOL000098	quercetin	Poly [ADP-ribose] polymerase 1	PARP1
MOL000098	quercetin	Aryl hydrocarbon receptor	AHR
MOL000098	quercetin	26S proteasome non-ATPase regulatory subunit 3	PSMD3
MOL000098	quercetin	Solute carrier family 2, facilitated glucose transporter member 4	SLC2A4
MOL000098	quercetin	Collagen alpha-1(III) chain	COL3A1
MOL000098	quercetin	C-X-C motif chemokine 11	CXCL11
MOL000098	quercetin	C-X-C motif chemokine 2	CXCL2
MOL000098	quercetin	DDB1- and CUL4-associated factor 5	DCAF5
MOL000098	quercetin	Nuclear receptor subfamily 1 group I member 3	NR1I3
MOL000098	quercetin	Serine/threonine-protein kinase Chk2	CHEK2
MOL000098	quercetin	Insulin receptor	INSR
MOL000098	quercetin	Claudin-4	CLDN4
MOL000098	quercetin	Peroxisome proliferator-activated receptor alpha	PPARA
MOL000098	quercetin	Peroxisome proliferator-activated receptor delta	PPARD
MOL000098	quercetin	Heat shock factor protein 1	HSF1
MOL000098	quercetin	C-reactive protein	CRP
MOL000098	quercetin	C-X-C motif chemokine 10	CXCL10
MOL000098	quercetin	Inhibitor of nuclear factor kappa-B kinase subunit alpha	CHUK
MOL000098	quercetin	Osteopontin	SPP1
MOL000098	quercetin	Runt-related transcription factor 2	RUNX2
MOL000098	quercetin	Ras association domain-containing protein 1	RASSF1
MOL000098	quercetin	Transcription factor E2F1	E2F1
MOL000098	quercetin	Transcription factor E2F2	E2F2
MOL000098	quercetin	Prostatic acid phosphatase	ACPP
MOL000098	quercetin	Cathepsin D	CTSD
MOL000098	quercetin	Insulin-like growth factor-binding protein 3	IGFBP3
MOL000098	quercetin	Insulin-like growth factor II	IGF2
MOL000098	quercetin	CD40 ligand	CD40LG
MOL000098	quercetin	Interferon regulatory factor 1	IRF1
MOL000098	quercetin	Receptor tyrosine-protein kinase erbB-3	ERBB3
MOL000098	quercetin	Serum paraoxonase/arylesterase 1	PON1
MOL000098	quercetin	Type I iodothyronine deiodinase	DIO1
MOL000098	quercetin	Procollagen C-endopeptidase enhancer 1	PCOLCE
MOL000098	quercetin	Puromycin-sensitive aminopeptidase	NPEPPS
MOL000098	quercetin	Hexokinase-2	HK2
MOL000098	quercetin	Ras GTPase-activating protein 1	RASA1
MOL000098	quercetin	Glutathione S-transferase Mu 1	GSTM1
MOL000098	quercetin	Glutathione S-transferase Mu 2	GSTM2
MOL000239	Jaranol	Calmodulin	CALM
MOL000354	isorhamnetin	Calmodulin	CALM
MOL000371	3,9-di-O-methylnissolin	Calmodulin	CALM
MOL000378	7-O-methylisomucronulatol	Calmodulin	CALM
MOL000380	(6aR,11aR)-9,10-dimethoxy-6a,11a-dihydro-6H-benzofurano[3,2-c]chromen-3-ol	Calmodulin	CALM
MOL000392	formononetin	Calmodulin	CALM
MOL000417	Calycosin	Calmodulin	CALM
MOL000422	kaempferol	Calmodulin	CALM
MOL000422	kaempferol	Cell division control protein 2 homolog	CDC2
MOL000098	quercetin	Cell division control protein 2 homolog	CDC2
MOL000239	Jaranol	Cell division protein kinase 2	CDK2
MOL000354	isorhamnetin	Cell division protein kinase 2	CDK2
MOL000378	7-O-methylisomucronulatol	Cell division protein kinase 2	CDK2
MOL000392	formononetin	Cell division protein kinase 2	CDK2
MOL000417	Calycosin	Cell division protein kinase 2	CDK2
MOL000433	FA	Cell division protein kinase 2	CDK2
MOL000239	Jaranol	Estrogen receptor beta	ESR2
MOL000354	isorhamnetin	Estrogen receptor beta	ESR2
MOL000378	7-O-methylisomucronulatol	Estrogen receptor beta	ESR2
MOL000392	formononetin	Estrogen receptor beta	ESR2
MOL000417	Calycosin	Estrogen receptor beta	ESR2
MOL000296	hederagenin	Gamma-aminobutyric-acid receptor subunit alpha-1	GABRA1
MOL000354	isorhamnetin	Gamma-aminobutyric-acid receptor subunit alpha-1	GABRA1
MOL000371	3,9-di-O-methylnissolin	Gamma-aminobutyric-acid receptor subunit alpha-1	GABRA1
MOL000378	7-O-methylisomucronulatol	Gamma-aminobutyric-acid receptor subunit alpha-1	GABRA1
MOL000380	(6aR,11aR)-9,10-dimethoxy-6a,11a-dihydro-6H-benzofurano[3,2-c]chromen-3-ol	Gamma-aminobutyric-acid receptor subunit alpha-1	GABRA1
MOL000422	kaempferol	Gamma-aminobutyric-acid receptor subunit alpha-1	GABRA1
MOL000098	quercetin	Gamma-aminobutyric-acid receptor subunit alpha-1	GABRA1
MOL000296	hederagenin	Gamma-aminobutyric-acid receptor subunit alpha-2	GABRA2
MOL000422	kaempferol	Gamma-aminobutyric-acid receptor subunit alpha-2	GABRA2
MOL000296	hederagenin	Gamma-aminobutyric-acid receptor subunit alpha-3	GABRA3
MOL000296	hederagenin	Gamma-aminobutyric-acid receptor subunit alpha-5	GABRA5
MOL000296	hederagenin	Gamma-aminobutyric-acid receptor subunit alpha-6	GABRA6
MOL000098	quercetin	78 kDa glucose-regulated protein	GRP78
MOL000378	7-O-methylisomucronulatol	5-hydroxytryptamine 2A receptor	HTR2A
MOL000296	hederagenin	Ig gamma-1 chain C region	IGHG1
MOL000422	kaempferol	Inhibitor of nuclear factor kappa-B kinase subunit beta	IKBKB
MOL000392	formononetin	Interleukin-4	IL4
MOL000378	7-O-methylisomucronulatol	Calcium-activated potassium channel subunit alpha 1	KCNMA1
MOL000387	Bifendate	Calcium-activated potassium channel subunit alpha 1	KCNMA1
MOL000098	quercetin	Homeobox protein Nkx-3.1	NKX3-1
MOL000354	isorhamnetin	Nitric-oxide synthase, endothelial	NOS3
MOL000371	3,9-di-O-methylnissolin	Nitric-oxide synthase, endothelial	NOS3
MOL000378	7-O-methylisomucronulatol	Nitric-oxide synthase, endothelial	NOS3
MOL000392	formononetin	Nitric-oxide synthase, endothelial	NOS3
MOL000422	kaempferol	Nitric-oxide synthase, endothelial	NOS3
MOL000098	quercetin	Nitric-oxide synthase, endothelial	NOS3
MOL000296	hederagenin	cGMP-inhibited 3',5'-cyclic phosphodiesterase A	PDE3A
MOL000371	3,9-di-O-methylnissolin	cGMP-inhibited 3',5'-cyclic phosphodiesterase A	PDE3A
MOL000378	7-O-methylisomucronulatol	cGMP-inhibited 3',5'-cyclic phosphodiesterase A	PDE3A
MOL000392	formononetin	cGMP-inhibited 3',5'-cyclic phosphodiesterase A	PDE3A
MOL000417	Calycosin	cGMP-inhibited 3',5'-cyclic phosphodiesterase A	PDE3A
MOL000354	isorhamnetin	Phosphatidylinositol-4,5-bisphosphate 3-kinase catalytic subunit gamma isoform	PIK3CG
MOL000422	kaempferol	Phosphatidylinositol-4,5-bisphosphate 3-kinase catalytic subunit gamma isoform	PIK3CG
MOL000098	quercetin	Phosphatidylinositol-4,5-bisphosphate 3-kinase catalytic subunit gamma isoform	PIK3CG
MOL000354	isorhamnetin	Proto-oncogene serine/threonine-protein kinase Pim-1	PIM1
MOL000378	7-O-methylisomucronulatol	Proto-oncogene serine/threonine-protein kinase Pim-1	PIM1
MOL000392	formononetin	Proto-oncogene serine/threonine-protein kinase Pim-1	PIM1
MOL000417	Calycosin	Proto-oncogene serine/threonine-protein kinase Pim-1	PIM1
MOL000098	quercetin	Phosphatidylinositol-3,4,5-trisphosphate 3-phosphatase and dual-specificity protein phosphatase PTEN	PTEN
MOL000098	quercetin	Prostaglandin E2 receptor, EP3 subtype	PTGER3
MOL000098	quercetin	Transforming growth factor beta-1	TGFB1
MOL000354	isorhamnetin	Xanthine dehydrogenase/oxidase	XDH
MOL000422	kaempferol	Xanthine dehydrogenase/oxidase	XDH
MOL000098	quercetin	Xanthine dehydrogenase/oxidase	XDH
MolId	MolName	Target	Symbol					Symbol
MOL000358	beta-sitosterol	Progesterone receptor	PGR					PGR
MOL000358	beta-sitosterol	Nuclear receptor coactivator 2	NCOA2					NCOA2
MOL000358	beta-sitosterol	Prostaglandin G/H synthase 1	PTGS1					PTGS1
MOL000358	beta-sitosterol	Prostaglandin G/H synthase 2	PTGS2					PTGS2
MOL000358	beta-sitosterol	Potassium voltage-gated channel subfamily H member 2	KCNH2					KCNH2
MOL000358	beta-sitosterol	Muscarinic acetylcholine receptor M3	CHRM3					CHRM3
MOL000358	beta-sitosterol	Muscarinic acetylcholine receptor M1	CHRM1					CHRM1
MOL000358	beta-sitosterol	Sodium channel protein type 5 subunit alpha	SCN5A					SCN5A
MOL000358	beta-sitosterol	Muscarinic acetylcholine receptor M4	CHRM4					CHRM4
MOL000358	beta-sitosterol	Alpha-1A adrenergic receptor	ADRA1A					ADRA1A
MOL000358	beta-sitosterol	Muscarinic acetylcholine receptor M2	CHRM2					CHRM2
MOL000358	beta-sitosterol	Alpha-1B adrenergic receptor	ADRA1B					ADRA1B
MOL000358	beta-sitosterol	Beta-2 adrenergic receptor	ADRB2					ADRB2
MOL000358	beta-sitosterol	Neuronal acetylcholine receptor subunit alpha-2	CHRNA2					CHRNA2
MOL000358	beta-sitosterol	Sodium-dependent serotonin transporter	SLC6A4					SLC6A4
MOL000358	beta-sitosterol	Mu-type opioid receptor	OPRM1					OPRM1
MOL000358	beta-sitosterol	Gamma-aminobutyric acid receptor subunit alpha-1	GABRA1					GABRA1
MOL000358	beta-sitosterol	Apoptosis regulator Bcl-2	BCL2					BCL2
MOL000358	beta-sitosterol	Apoptosis regulator BAX	BAX					BAX
MOL000358	beta-sitosterol	Caspase-9	CASP9					CASP9
MOL000358	beta-sitosterol	Transcription factor AP-1	JUN					JUN
MOL000358	beta-sitosterol	Caspase-3	CASP3					CASP3
MOL000358	beta-sitosterol	Caspase-8	CASP8					CASP8
MOL000358	beta-sitosterol	Protein kinase C alpha type	PRKCA					PRKCA
MOL000358	beta-sitosterol	Serum paraoxonase/arylesterase 1	PON1					PON1
MOL000358	beta-sitosterol	Microtubule-associated protein 2	MAP2					MAP2
MOL005320	arachidonate	Prostaglandin G/H synthase 1	PTGS1					RXRG
MOL005320	arachidonate	Prostaglandin G/H synthase 2	PTGS2					F7
MOL005320	arachidonate	Retinoic acid receptor RXR-gamma	RXRG					NCOA1
MOL005320	arachidonate	Nuclear receptor coactivator 2	NCOA2					RXRA
MOL005384	suchilactone	Potassium voltage-gated channel subfamily H member 2	KCNH2					ADRA1D
MOL005384	suchilactone	Sodium channel protein type 5 subunit alpha	SCN5A					CACNA1S
MOL005384	suchilactone	Prostaglandin G/H synthase 2	PTGS2					AR
MOL005384	suchilactone	Coagulation factor VII	F7					PPARG
MOL005384	suchilactone	Beta-2 adrenergic receptor	ADRB2					AKR1B1
MOL005384	suchilactone	Nuclear receptor coactivator 1	NCOA1					PRSS1
MOL005384	suchilactone	Prostaglandin G/H synthase 1	PTGS1					MMP3
MOL005384	suchilactone	Retinoic acid receptor RXR-alpha	RXRA					ACHE
MOL005384	suchilactone	Alpha-1D adrenergic receptor	ADRA1D					MAOB
MOL007563	Yangambin	Potassium voltage-gated channel subfamily H member 2	KCNH2					RELA
MOL007563	Yangambin	Sodium channel protein type 5 subunit alpha	SCN5A					EGFR
MOL007563	Yangambin	Prostaglandin G/H synthase 2	PTGS2					AKT1
MOL007563	Yangambin	Voltage-dependent L-type calcium channel subunit alpha-1S	CACNA1S					VEGFA
MOL007563	Yangambin	Nuclear receptor coactivator 2	NCOA2					CCND1
MOL000098	quercetin	Prostaglandin G/H synthase 1	PTGS1					BCL2L1
MOL000098	quercetin	Androgen receptor	AR					FOS
MOL000098	quercetin	Peroxisome proliferator activated receptor gamma	PPARG					CDKN1A
MOL000098	quercetin	Prostaglandin G/H synthase 2	PTGS2					EIF6
MOL000098	quercetin	Nuclear receptor coactivator 2	NCOA2					PLAU
MOL000098	quercetin	Aldose reductase	AKR1B1					MMP2
MOL000098	quercetin	Trypsin-1	PRSS1					MMP9
MOL000098	quercetin	Potassium voltage-gated channel subfamily H member 2	KCNH2					MAPK1
MOL000098	quercetin	Sodium channel protein type 5 subunit alpha	SCN5A					IL10
MOL000098	quercetin	Beta-2 adrenergic receptor	ADRB2					EGF
MOL000098	quercetin	Stromelysin-1	MMP3					RB1
MOL000098	quercetin	Coagulation factor VII	F7					TNFSF15
MOL000098	quercetin	Retinoic acid receptor RXR-alpha	RXRA					IL6
MOL000098	quercetin	Acetylcholinesterase	ACHE					AHSA1
MOL000098	quercetin	Gamma-aminobutyric acid receptor subunit alpha-1	GABRA1					TP63
MOL000098	quercetin	Amine oxidase [flavin-containing] B	MAOB					ELK1
MOL000098	quercetin	Transcription factor p65	RELA					NFKBIA
MOL000098	quercetin	Epidermal growth factor receptor	EGFR					POR
MOL000098	quercetin	RAC-alpha serine/threonine-protein kinase	AKT1					ODC1
MOL000098	quercetin	Vascular endothelial growth factor A	VEGFA					TOP1
MOL000098	quercetin	G1/S-specific cyclin-D1	CCND1					RAF1
MOL000098	quercetin	Apoptosis regulator Bcl-2	BCL2					SOD1
MOL000098	quercetin	Bcl-2-like protein 1	BCL2L1					MMP1
MOL000098	quercetin	Proto-oncogene c-Fos	FOS					HIF1A
MOL000098	quercetin	Cyclin-dependent kinase inhibitor 1	CDKN1A					STAT1
MOL000098	quercetin	Eukaryotic translation initiation factor 6	EIF6					RUNX1T1
MOL000098	quercetin	Apoptosis regulator BAX	BAX					ERBB2
MOL000098	quercetin	Caspase-9	CASP9					ACACA
MOL000098	quercetin	Urokinase-type plasminogen activator	PLAU					HMOX1
MOL000098	quercetin	72 kDa type IV collagenase	MMP2					CYP3A4
MOL000098	quercetin	Matrix metalloproteinase-9	MMP9					CYP1A2
MOL000098	quercetin	Mitogen-activated protein kinase 1	MAPK1					CAV1
MOL000098	quercetin	Interleukin-10	IL10					MYC
MOL000098	quercetin	Pro-epidermal growth factor	EGF					F3
MOL000098	quercetin	Retinoblastoma-associated protein	RB1					GJA1
MOL000098	quercetin	Tumor necrosis factor	TNFSF15					CYP1A1
MOL000098	quercetin	Transcription factor AP-1	JUN					ICAM1
MOL000098	quercetin	Interleukin-6	IL6					IL1B
MOL000098	quercetin	Activator of 90 kDa heat shock protein ATPase homolog 1	AHSA1					CCL2
MOL000098	quercetin	Caspase-3	CASP3					SELE
MOL000098	quercetin	Cellular tumor antigen p53	TP63					VCAM1
MOL000098	quercetin	ETS domain-containing protein Elk-1	ELK1					PTGER3
MOL000098	quercetin	NF-kappa-B inhibitor alpha	NFKBIA					CXCL8
MOL000098	quercetin	NADPH--cytochrome P450 reductase	POR					PRKCB
MOL000098	quercetin	Ornithine decarboxylase	ODC1					BIRC5
MOL000098	quercetin	Caspase-8	CASP8					DUOX2
MOL000098	quercetin	DNA topoisomerase 1	TOP1					NOS3
MOL000098	quercetin	RAF proto-oncogene serine/threonine-protein kinase	RAF1					HSPB1
MOL000098	quercetin	Superoxide dismutase [Cu-Zn]	SOD1					SULT1E1
MOL000098	quercetin	Protein kinase C alpha type	PRKCA					MGAM
MOL000098	quercetin	Interstitial collagenase	MMP1					IL2
MOL000098	quercetin	Hypoxia-inducible factor 1-alpha	HIF1A					NR1I2
MOL000098	quercetin	Signal transducer and activator of transcription 1-alpha/beta	STAT1					CYP1B1
MOL000098	quercetin	Protein CBFA2T1	RUNX1T1					CCNB1
MOL000098	quercetin	Receptor tyrosine-protein kinase erbB-2	ERBB2					PLAT
MOL000098	quercetin	Peroxisome proliferator-activated receptor gamma	PPARG					THBD
MOL000098	quercetin	Acetyl-CoA carboxylase 1	ACACA					SERPINE1
MOL000098	quercetin	Heme oxygenase 1	HMOX1					COL1A1
MOL000098	quercetin	Cytochrome P450 3A4	CYP3A4					IFNG
MOL000098	quercetin	Cytochrome P450 1A2	CYP1A2					ALOX5
MOL000098	quercetin	Caveolin-1	CAV1					IL1A
MOL000098	quercetin	Myc proto-oncogene protein	MYC					MPO
MOL000098	quercetin	Tissue factor	F3					TOP2A
MOL000098	quercetin	Gap junction alpha-1 protein	GJA1					NCF1
MOL000098	quercetin	Cytochrome P450 1A1	CYP1A1					ABCG2
MOL000098	quercetin	Intercellular adhesion molecule 1	ICAM1					HAS2
MOL000098	quercetin	Interleukin-1 beta	IL1B					GSTP1
MOL000098	quercetin	C-C motif chemokine 2	CCL2					NFE2L2
MOL000098	quercetin	E-selectin	SELE					NQO1
MOL000098	quercetin	Vascular cell adhesion protein 1	VCAM1					PARP1
MOL000098	quercetin	Prostaglandin E2 receptor EP3 subtype	PTGER3					AHR
MOL000098	quercetin	Interleukin-8	CXCL8					PSMD3
MOL000098	quercetin	Protein kinase C beta type	PRKCB					SLC2A4
MOL000098	quercetin	Baculoviral IAP repeat-containing protein 5	BIRC5					COL3A1
MOL000098	quercetin	Dual oxidase 2	DUOX2					CXCL11
MOL000098	quercetin	Nitric oxide synthase, endothelial	NOS3					CXCL2
MOL000098	quercetin	Heat shock protein beta-1	HSPB1					DCAF5
MOL000098	quercetin	Estrogen sulfotransferase	SULT1E1					NR1I3
MOL000098	quercetin	Maltase-glucoamylase, intestinal	MGAM					CHEK2
MOL000098	quercetin	Interleukin-2	IL2					INSR
MOL000098	quercetin	Nuclear receptor subfamily 1 group I member 2	NR1I2					CLDN4
MOL000098	quercetin	Cytochrome P450 1B1	CYP1B1					PPARA
MOL000098	quercetin	G2/mitotic-specific cyclin-B1	CCNB1					PPARD
MOL000098	quercetin	Tissue-type plasminogen activator	PLAT					HSF1
MOL000098	quercetin	Thrombomodulin	THBD					CRP
MOL000098	quercetin	Plasminogen activator inhibitor 1	SERPINE1					CXCL10
MOL000098	quercetin	Collagen alpha-1(I) chain	COL1A1					CHUK
MOL000098	quercetin	Interferon gamma	IFNG					SPP1
MOL000098	quercetin	Arachidonate 5-lipoxygenase	ALOX5					RUNX2
MOL000098	quercetin	Interleukin-1 alpha	IL1A					RASSF1
MOL000098	quercetin	Myeloperoxidase	MPO					E2F1
MOL000098	quercetin	DNA topoisomerase 2-alpha	TOP2A					E2F2
MOL000098	quercetin	Neutrophil cytosol factor 1	NCF1					ACPP
MOL000098	quercetin	ATP-binding cassette sub-family G member 2	ABCG2					CTSD
MOL000098	quercetin	Hyaluronan synthase 2	HAS2					IGFBP3
MOL000098	quercetin	Glutathione S-transferase P	GSTP1					IGF2
MOL000098	quercetin	Nuclear factor erythroid 2-related factor 2	NFE2L2					CD40LG
MOL000098	quercetin	NAD(P)H dehydrogenase [quinone] 1	NQO1					IRF1
MOL000098	quercetin	Poly [ADP-ribose] polymerase 1	PARP1					ERBB3
MOL000098	quercetin	Aryl hydrocarbon receptor	AHR					DIO1
MOL000098	quercetin	26S proteasome non-ATPase regulatory subunit 3	PSMD3					PCOLCE
MOL000098	quercetin	Solute carrier family 2, facilitated glucose transporter member 4	SLC2A4					NPEPPS
MOL000098	quercetin	Collagen alpha-1(III) chain	COL3A1					HK2
MOL000098	quercetin	C-X-C motif chemokine 11	CXCL11					RASA1
MOL000098	quercetin	C-X-C motif chemokine 2	CXCL2					GSTM1
MOL000098	quercetin	DDB1- and CUL4-associated factor 5	DCAF5					GSTM2
MOL000098	quercetin	Nuclear receptor subfamily 1 group I member 3	NR1I3					GRP78
MOL000098	quercetin	Serine/threonine-protein kinase Chk2	CHEK2					DRD1
MOL000098	quercetin	Insulin receptor	INSR					DPP4
MOL000098	quercetin	Claudin-4	CLDN4					NKX3-1
MOL000098	quercetin	Peroxisome proliferator-activated receptor alpha	PPARA					PDE3A
MOL000098	quercetin	Peroxisome proliferator-activated receptor delta	PPARD					TGFB1
MOL000098	quercetin	Heat shock factor protein 1	HSF1					XDH
MOL000098	quercetin	C-reactive protein	CRP					CDC2
MOL000098	quercetin	C-X-C motif chemokine 10	CXCL10					TOP2B
MOL000098	quercetin	Inhibitor of nuclear factor kappa-B kinase subunit alpha	CHUK
MOL000098	quercetin	Osteopontin	SPP1
MOL000098	quercetin	Runt-related transcription factor 2	RUNX2
MOL000098	quercetin	Ras association domain-containing protein 1	RASSF1
MOL000098	quercetin	Transcription factor E2F1	E2F1
MOL000098	quercetin	Transcription factor E2F2	E2F2
MOL000098	quercetin	Prostatic acid phosphatase	ACPP
MOL000098	quercetin	Cathepsin D	CTSD
MOL000098	quercetin	Insulin-like growth factor-binding protein 3	IGFBP3
MOL000098	quercetin	Insulin-like growth factor II	IGF2
MOL000098	quercetin	CD40 ligand	CD40LG
MOL000098	quercetin	Interferon regulatory factor 1	IRF1
MOL000098	quercetin	Receptor tyrosine-protein kinase erbB-3	ERBB3
MOL000098	quercetin	Serum paraoxonase/arylesterase 1	PON1
MOL000098	quercetin	Type I iodothyronine deiodinase	DIO1
MOL000098	quercetin	Procollagen C-endopeptidase enhancer 1	PCOLCE
MOL000098	quercetin	Puromycin-sensitive aminopeptidase	NPEPPS
MOL000098	quercetin	Hexokinase-2	HK2
MOL000098	quercetin	Ras GTPase-activating protein 1	RASA1
MOL000098	quercetin	Glutathione S-transferase Mu 1	GSTM1
MOL000098	quercetin	Glutathione S-transferase Mu 2	GSTM2
MOL008864	[(7S,8R)-7-hydroxy-5,6,7,8-tetrahydro-3H-pyrrolizin-1-yl]methyl (2R)-2-hydroxy-2-(1-hydroxyethyl)-3-methylbutanoate	Prostaglandin G/H synthase 2	PTGS2
MOL008871	Marckine	Prostaglandin G/H synthase 2	PTGS2
MOL000098	quercetin	78 kDa glucose-regulated protein	GRP78
MOL000358	beta-sitosterol	Dopamine D1 receptor	DRD1
MOL000098	quercetin	Dipeptidyl peptidase IV	DPP4
MOL000098	quercetin	Homeobox protein Nkx-3.1	NKX3-1
MOL000358	beta-sitosterol	CGMP-inhibited 3',5'-cyclic phosphodiesterase A	PDE3A
MOL005384	suchilactone	CGMP-inhibited 3',5'-cyclic phosphodiesterase A	PDE3A
MOL000358	beta-sitosterol	Transforming growth factor beta-1	TGFB1
MOL000098	quercetin	Transforming growth factor beta-1	TGFB1
MOL000098	quercetin	Xanthine dehydrogenase/oxidase	XDH
MOL000098	quercetin	Cell division control protein 2 homolog	CDC2
MOL007563	Yangambin	DNA topoisomerase II	TOP2B
MOL000098	quercetin	DNA topoisomerase II	TOP2B
MolId	MolName	Target	Symbol						Symbol
MOL000359	sitosterol	Progesterone receptor	PGR						PGR
MOL000359	sitosterol	Nuclear receptor coactivator 2	NCOA2						NCOA2
MOL000359	sitosterol	Mineralocorticoid receptor	NR3C2						NR3C2
MOL000449	Stigmasterol	Progesterone receptor	PGR						RXRA
MOL000449	Stigmasterol	Mineralocorticoid receptor	NR3C2						NCOA1
MOL000449	Stigmasterol	Nuclear receptor coactivator 2	NCOA2						PTGS1
MOL000449	Stigmasterol	Retinoic acid receptor RXR-alpha	RXRA						PTGS2
MOL000449	Stigmasterol	Nuclear receptor coactivator 1	NCOA1						ADRA2A
MOL000449	Stigmasterol	Prostaglandin G/H synthase 1	PTGS1						SLC6A2
MOL000449	Stigmasterol	Prostaglandin G/H synthase 2	PTGS2						SLC6A3
MOL000449	Stigmasterol	Alpha-2A adrenergic receptor	ADRA2A						ADRB2
MOL000449	Stigmasterol	Sodium-dependent noradrenaline transporter	SLC6A2						AKR1B1
MOL000449	Stigmasterol	Sodium-dependent dopamine transporter	SLC6A3						PLAU
MOL000449	Stigmasterol	Beta-2 adrenergic receptor	ADRB2						LTA4H
MOL000449	Stigmasterol	Aldose reductase	AKR1B1						MAOB
MOL000449	Stigmasterol	Urokinase-type plasminogen activator	PLAU						MAOA
MOL000449	Stigmasterol	Leukotriene A-4 hydrolase	LTA4H						PRKACA
MOL000449	Stigmasterol	Amine oxidase [flavin-containing] B	MAOB						CTRB1
MOL000449	Stigmasterol	Amine oxidase [flavin-containing] A	MAOA						CHRM3
MOL000449	Stigmasterol	cAMP-dependent protein kinase catalytic subunit alpha	PRKACA						CHRM1
MOL000449	Stigmasterol	Chymotrypsinogen B	CTRB1						ADRB1
MOL000449	Stigmasterol	Muscarinic acetylcholine receptor M3	CHRM3						SCN5A
MOL000449	Stigmasterol	Muscarinic acetylcholine receptor M1	CHRM1						ADRA1A
MOL000449	Stigmasterol	Beta-1 adrenergic receptor	ADRB1						CHRM2
MOL000449	Stigmasterol	Sodium channel protein type 5 subunit alpha	SCN5A						ADRA1B
MOL000449	Stigmasterol	Alpha-1A adrenergic receptor	ADRA1A						CHRNA7
MOL000449	Stigmasterol	Muscarinic acetylcholine receptor M2	CHRM2						GABRA1
MOL000449	Stigmasterol	Alpha-1B adrenergic receptor	ADRA1B						GABRA3
MOL000449	Stigmasterol	Neuronal acetylcholine receptor subunit alpha-7	CHRNA7						HTR2A
MOL000449	Stigmasterol	Gamma-aminobutyric-acid receptor subunit alpha-1	GABRA1						IGHG1
MOL000449	Stigmasterol	Gamma-aminobutyric-acid receptor subunit alpha-3	GABRA3
MOL000449	Stigmasterol	5-hydroxytryptamine 2A receptor	HTR2A
MOL000449	Stigmasterol	Ig gamma-1 chain C region	IGHG1
		MolId	MolName	Target	Symbol					Symbol
MOL010495	6,7-dimethoxy-2-(2-phenylethyl)chromone	Nitric oxide synthase, inducible	NOS2					NOS2
MOL010495	6,7-dimethoxy-2-(2-phenylethyl)chromone	Prostaglandin G/H synthase 1	PTGS1					PTGS1
MOL010495	6,7-dimethoxy-2-(2-phenylethyl)chromone	Muscarinic acetylcholine receptor M3	CHRM3					CHRM3
MOL010495	6,7-dimethoxy-2-(2-phenylethyl)chromone	Prothrombin	F2					F2
MOL010495	6,7-dimethoxy-2-(2-phenylethyl)chromone	Muscarinic acetylcholine receptor M1	CHRM1					CHRM1
MOL010495	6,7-dimethoxy-2-(2-phenylethyl)chromone	Estrogen receptor	ESR1					ESR1
MOL010495	6,7-dimethoxy-2-(2-phenylethyl)chromone	Androgen receptor	AR					AR
MOL010495	6,7-dimethoxy-2-(2-phenylethyl)chromone	Sodium channel protein type 5 subunit alpha	SCN5A					SCN5A
MOL010495	6,7-dimethoxy-2-(2-phenylethyl)chromone	Peroxisome proliferator-activated receptor gamma	PPARG					PPARG
MOL010495	6,7-dimethoxy-2-(2-phenylethyl)chromone	Coagulation factor X	F10					F10
MOL010495	6,7-dimethoxy-2-(2-phenylethyl)chromone	Muscarinic acetylcholine receptor M5	CHRM5					CHRM5
MOL010495	6,7-dimethoxy-2-(2-phenylethyl)chromone	Prostaglandin G/H synthase 2	PTGS2					PTGS2
MOL010495	6,7-dimethoxy-2-(2-phenylethyl)chromone	Alpha-2C adrenergic receptor	ADRA2C					ADRA2C
MOL010495	6,7-dimethoxy-2-(2-phenylethyl)chromone	Muscarinic acetylcholine receptor M4	CHRM4					CHRM4
MOL010495	6,7-dimethoxy-2-(2-phenylethyl)chromone	Retinoic acid receptor RXR-alpha	RXRA					RXRA
MOL010495	6,7-dimethoxy-2-(2-phenylethyl)chromone	Alpha-1B adrenergic receptor	ADRA1B					ADRA1B
MOL010495	6,7-dimethoxy-2-(2-phenylethyl)chromone	Sodium-dependent dopamine transporter	SLC6A3					SLC6A3
MOL010495	6,7-dimethoxy-2-(2-phenylethyl)chromone	Beta-2 adrenergic receptor	ADRB2					ADRB2
MOL010495	6,7-dimethoxy-2-(2-phenylethyl)chromone	Estrogen receptor beta	ESR2					ESR2
MOL010495	6,7-dimethoxy-2-(2-phenylethyl)chromone	Dipeptidyl peptidase 4	DPP4					DPP4
MOL010495	6,7-dimethoxy-2-(2-phenylethyl)chromone	Mitogen-activated protein kinase 14	MAPK14					MAPK14
MOL010495	6,7-dimethoxy-2-(2-phenylethyl)chromone	Glycogen synthase kinase-3 beta	GSK3B					GSK3B
MOL010495	6,7-dimethoxy-2-(2-phenylethyl)chromone	Serine/threonine-protein kinase Chk1	CHEK1					CHEK1
MOL010495	6,7-dimethoxy-2-(2-phenylethyl)chromone	Cyclin-A2	CCNA2					CCNA2
MOL010495	6,7-dimethoxy-2-(2-phenylethyl)chromone	Nuclear receptor coactivator 2	NCOA2					NCOA2
MOL010496	DMPEC	Prostaglandin G/H synthase 1	PTGS1					ACHE
MOL010496	DMPEC	Prothrombin	F2					HSP90AA1
MOL010496	DMPEC	Estrogen receptor	ESR1					ADRA1D
MOL010496	DMPEC	Androgen receptor	AR					OPRM1
MOL010496	DMPEC	Sodium channel protein type 5 subunit alpha	SCN5A					PTPN1
MOL010496	DMPEC	Peroxisome proliferator-activated receptor gamma	PPARG					PRKACA
MOL010496	DMPEC	Coagulation factor X	F10					OPRD1
MOL010496	DMPEC	Prostaglandin G/H synthase 2	PTGS2					TOP2A
MOL010496	DMPEC	Alpha-2C adrenergic receptor	ADRA2C					SLC6A4
MOL010496	DMPEC	Retinoic acid receptor RXR-alpha	RXRA					PGR
MOL010496	DMPEC	Acetylcholinesterase	ACHE					KCNH2
MOL010496	DMPEC	Alpha-1B adrenergic receptor	ADRA1B					DRD1
MOL010496	DMPEC	Sodium-dependent dopamine transporter	SLC6A3					PDE3A
MOL010496	DMPEC	Beta-2 adrenergic receptor	ADRB2					ADRA1A
MOL010496	DMPEC	Dipeptidyl peptidase 4	DPP4					CHRM2
MOL010496	DMPEC	Mitogen-activated protein kinase 14	MAPK14					CHRNA2
MOL010496	DMPEC	Glycogen synthase kinase-3 beta	GSK3B					CHRNA7
MOL010496	DMPEC	Heat shock protein HSP 90-alpha	HSP90AA1					BCL2
MOL010496	DMPEC	Serine/threonine-protein kinase Chk1	CHEK1					BAX
MOL010496	DMPEC	Cyclin-A2	CCNA2					CASP9
MOL010496	DMPEC	Nuclear receptor coactivator 2	NCOA2					JUN
MOL010907	Norboldine	Prostaglandin G/H synthase 1	PTGS1					CASP3
MOL010907	Norboldine	Androgen receptor	AR					CASP8
MOL010907	Norboldine	Sodium channel protein type 5 subunit alpha	SCN5A					PRKCA
MOL010907	Norboldine	Prostaglandin G/H synthase 2	PTGS2					PON1
MOL010907	Norboldine	Retinoic acid receptor RXR-alpha	RXRA					MAP2
MOL010907	Norboldine	Alpha-1B adrenergic receptor	ADRA1B					NR3C2
MOL010907	Norboldine	Beta-2 adrenergic receptor	ADRB2					AKR1B1
MOL010907	Norboldine	Alpha-1D adrenergic receptor	ADRA1D					PRSS1
MOL010907	Norboldine	Mu-type opioid receptor	OPRM1					MMP3
MOL010907	Norboldine	Heat shock protein HSP 90-alpha	HSP90AA1					F7
MOL010913	C09495	Nitric oxide synthase, inducible	NOS2					MAOB
MOL010916	nubigenol	Prostaglandin G/H synthase 1	PTGS1					RELA
MOL010916	nubigenol	Prostaglandin G/H synthase 2	PTGS2					EGFR
MOL010916	nubigenol	Tyrosine-protein phosphatase non-receptor type 1	PTPN1					AKT1
MOL010916	nubigenol	Beta-2 adrenergic receptor	ADRB2					CCND1
MOL010916	nubigenol	Heat shock protein HSP 90-alpha	HSP90AA1					BCL2L1
MOL010916	nubigenol	cAMP-dependent protein kinase catalytic subunit alpha	PRKACA					FOS
MOL010917	Boldine	Prostaglandin G/H synthase 1	PTGS1					CDKN1A
MOL010917	Boldine	Muscarinic acetylcholine receptor M3	CHRM3					EIF6
MOL010917	Boldine	Muscarinic acetylcholine receptor M1	CHRM1					PLAU
MOL010917	Boldine	Androgen receptor	AR					MMP2
MOL010917	Boldine	Sodium channel protein type 5 subunit alpha	SCN5A					MMP9
MOL010917	Boldine	Muscarinic acetylcholine receptor M5	CHRM5					MAPK1
MOL010917	Boldine	Prostaglandin G/H synthase 2	PTGS2					IL10
MOL010917	Boldine	Muscarinic acetylcholine receptor M4	CHRM4					RB1
MOL010917	Boldine	Retinoic acid receptor RXR-alpha	RXRA					TNFSF15
MOL010917	Boldine	Delta-type opioid receptor	OPRD1					IL6
MOL010917	Boldine	Acetylcholinesterase	ACHE					AHSA1
MOL010917	Boldine	Alpha-1B adrenergic receptor	ADRA1B					TP63
MOL010917	Boldine	Sodium-dependent dopamine transporter	SLC6A3					ELK1
MOL010917	Boldine	Beta-2 adrenergic receptor	ADRB2					NFKBIA
MOL010917	Boldine	Alpha-1D adrenergic receptor	ADRA1D					ODC1
MOL010917	Boldine	DNA topoisomerase 2-alpha	TOP2A					TOP1
MOL010917	Boldine	Sodium-dependent serotonin transporter	SLC6A4					RAF1
MOL010917	Boldine	Mu-type opioid receptor	OPRM1					SOD1
MOL010917	Boldine	Heat shock protein HSP 90-alpha	HSP90AA1					MMP1
MOL000358	beta-sitosterol	Progesterone receptor	PGR					HIF1A
MOL000358	beta-sitosterol	Nuclear receptor coactivator 2	NCOA2					STAT1
MOL000358	beta-sitosterol	Prostaglandin G/H synthase 1	PTGS1					RUNX1T1
MOL000358	beta-sitosterol	Prostaglandin G/H synthase 2	PTGS2					ERBB2
MOL000358	beta-sitosterol	Heat shock protein HSP 90-alpha	HSP90AA1					ACACA
MOL000358	beta-sitosterol	Potassium voltage-gated channel subfamily H member 2	KCNH2					HMOX1
MOL000358	beta-sitosterol	cAMP-dependent protein kinase catalytic subunit alpha	PRKACA					CYP3A4
MOL000358	beta-sitosterol	D(1A) dopamine receptor	DRD1					CAV1
MOL000358	beta-sitosterol	Muscarinic acetylcholine receptor M3	CHRM3					MYC
MOL000358	beta-sitosterol	Muscarinic acetylcholine receptor M1	CHRM1					F3
MOL000358	beta-sitosterol	Sodium channel protein type 5 subunit alpha	SCN5A					GJA1
MOL000358	beta-sitosterol	Muscarinic acetylcholine receptor M4	CHRM4					CYP1A1
MOL000358	beta-sitosterol	cGMP-inhibited 3',5'-cyclic phosphodiesterase A	PDE3A					ICAM1
MOL000358	beta-sitosterol	Alpha-1A adrenergic receptor	ADRA1A					IL1B
MOL000358	beta-sitosterol	Muscarinic acetylcholine receptor M2	CHRM2					SELE
MOL000358	beta-sitosterol	Alpha-1B adrenergic receptor	ADRA1B					VCAM1
MOL000358	beta-sitosterol	Beta-2 adrenergic receptor	ADRB2					CXCL8
MOL000358	beta-sitosterol	Neuronal acetylcholine receptor subunit alpha-2	CHRNA2					PRKCB
MOL000358	beta-sitosterol	Sodium-dependent serotonin transporter	SLC6A4					BIRC5
MOL000358	beta-sitosterol	Mu-type opioid receptor	OPRM1					DUOX2
MOL000358	beta-sitosterol	Neuronal acetylcholine receptor subunit alpha-7	CHRNA7					NOS3
MOL000358	beta-sitosterol	Apoptosis regulator Bcl-2	BCL2					HSPB1
MOL000358	beta-sitosterol	Apoptosis regulator BAX	BAX					MGAM
MOL000358	beta-sitosterol	Caspase-9	CASP9					IL2
MOL000358	beta-sitosterol	Transcription factor AP-1	JUN					NR1I2
MOL000358	beta-sitosterol	Caspase-3	CASP3					CYP1B1
MOL000358	beta-sitosterol	Caspase-8	CASP8					CCNB1
MOL000358	beta-sitosterol	Protein kinase C alpha type	PRKCA					PLAT
MOL000358	beta-sitosterol	Serum paraoxonase/arylesterase 1	PON1					THBD
MOL000358	beta-sitosterol	Microtubule-associated protein 2	MAP2					SERPINE1
MOL000359	sitosterol	Progesterone receptor	PGR					IFNG
MOL000359	sitosterol	Nuclear receptor coactivator 2	NCOA2					ALOX5
MOL000359	sitosterol	Mineralocorticoid receptor	NR3C2					IL1A
MOL000098	quercetin	Prostaglandin G/H synthase 1	PTGS1					MPO
MOL000098	quercetin	Androgen receptor	AR					NCF1
MOL000098	quercetin	Peroxisome proliferator-activated receptor gamma	PPARG					ABCG2
MOL000098	quercetin	Prostaglandin G/H synthase 2	PTGS2					HAS2
MOL000098	quercetin	Heat shock protein HSP 90-alpha	HSP90AA1					NFE2L2
MOL000098	quercetin	Nuclear receptor coactivator 2	NCOA2					NQO1
MOL000098	quercetin	Dipeptidyl peptidase 4	DPP4					PARP1
MOL000098	quercetin	Aldose reductase	AKR1B1					AHR
MOL000098	quercetin	Trypsin-1	PRSS1					PSMD3
MOL000098	quercetin	DNA topoisomerase 2-alpha	TOP2A					SLC2A4
MOL000098	quercetin	Prothrombin	F2					COL3A1
MOL000098	quercetin	Potassium voltage-gated channel subfamily H member 2	KCNH2					CXCL11
MOL000098	quercetin	Sodium channel protein type 5 subunit alpha	SCN5A					CXCL2
MOL000098	quercetin	Coagulation factor X	F10					DCAF5
MOL000098	quercetin	Beta-2 adrenergic receptor	ADRB2					NR1I3
MOL000098	quercetin	Stromelysin-1	MMP3					CHEK2
MOL000098	quercetin	cAMP-dependent protein kinase catalytic subunit alpha	PRKACA					INSR
MOL000098	quercetin	Coagulation factor VII	F7					CLDN4
MOL000098	quercetin	Retinoic acid receptor RXR-alpha	RXRA					PPARA
MOL000098	quercetin	Acetylcholinesterase	ACHE					PPARD
MOL000098	quercetin	Amine oxidase [flavin-containing] B	MAOB					HSF1
MOL000098	quercetin	Transcription factor p65	RELA					CRP
MOL000098	quercetin	Epidermal growth factor receptor	EGFR					CXCL10
MOL000098	quercetin	RAC-alpha serine/threonine-protein kinase	AKT1					CHUK
MOL000098	quercetin	G1/S-specific cyclin-D1	CCND1					SPP1
MOL000098	quercetin	Apoptosis regulator Bcl-2	BCL2					RUNX2
MOL000098	quercetin	Bcl-2-like protein 1	BCL2L1					RASSF1
MOL000098	quercetin	Proto-oncogene c-Fos	FOS					E2F1
MOL000098	quercetin	Cyclin-dependent kinase inhibitor 1	CDKN1A					E2F2
MOL000098	quercetin	Eukaryotic translation initiation factor 6	EIF6					ACPP
MOL000098	quercetin	Apoptosis regulator BAX	BAX					CTSD
MOL000098	quercetin	Caspase-9	CASP9					IGFBP3
MOL000098	quercetin	Urokinase-type plasminogen activator	PLAU					IGF2
MOL000098	quercetin	72 kDa type IV collagenase	MMP2					CD40LG
MOL000098	quercetin	Matrix metalloproteinase-9	MMP9					IRF1
MOL000098	quercetin	Mitogen-activated protein kinase 1	MAPK1					ERBB3
MOL000098	quercetin	Interleukin-10	IL10					DIO1
MOL000098	quercetin	Retinoblastoma-associated protein	RB1					PCOLCE
MOL000098	quercetin	Tumor necrosis factor	TNFSF15					NPEPPS
MOL000098	quercetin	Transcription factor AP-1	JUN					HK2
MOL000098	quercetin	Interleukin-6	IL6					RASA1
MOL000098	quercetin	Activator of 90 kDa heat shock protein ATPase homolog 1	AHSA1					GSTM1
MOL000098	quercetin	Caspase-3	CASP3					GSTM2
MOL000098	quercetin	Cellular tumor antigen p53	TP63					CALM
MOL000098	quercetin	ETS domain-containing protein Elk-1	ELK1					CCL2
MOL000098	quercetin	NF-kappa-B inhibitor alpha	NFKBIA					CDC2
MOL000098	quercetin	Ornithine decarboxylase	ODC1					CDK2
MOL000098	quercetin	Caspase-8	CASP8					DPEP1
MOL000098	quercetin	DNA topoisomerase 1	TOP1					GABRA1
MOL000098	quercetin	RAF proto-oncogene serine/threonine-protein kinase	RAF1					GABRA2
MOL000098	quercetin	Superoxide dismutase [Cu-Zn]	SOD1					GABRA3
MOL000098	quercetin	Protein kinase C alpha type	PRKCA					GABRA5
MOL000098	quercetin	Interstitial collagenase	MMP1					GRP78
MOL000098	quercetin	Hypoxia-inducible factor 1-alpha	HIF1A					HTR2A
MOL000098	quercetin	Signal transducer and activator of transcription 1-alpha/beta	STAT1					NKX3-1
MOL000098	quercetin	Protein CBFA2T1	RUNX1T1					PIK3CG
MOL000098	quercetin	Receptor tyrosine-protein kinase erbB-2	ERBB2					PIM1
MOL000098	quercetin	Peroxisome proliferator-activated receptor gamma	PPARG					PTEN
MOL000098	quercetin	Acetyl-CoA carboxylase 1	ACACA					PTGER3
MOL000098	quercetin	Heme oxygenase 1	HMOX1					TGFB1
MOL000098	quercetin	Cytochrome P450 3A4	CYP3A4					XDH
MOL000098	quercetin	Caveolin-1	CAV1
MOL000098	quercetin	Myc proto-oncogene protein	MYC
MOL000098	quercetin	Tissue factor	F3
MOL000098	quercetin	Gap junction alpha-1 protein	GJA1
MOL000098	quercetin	Cytochrome P450 1A1	CYP1A1
MOL000098	quercetin	Intercellular adhesion molecule 1	ICAM1
MOL000098	quercetin	Interleukin-1 beta	IL1B
MOL000098	quercetin	E-selectin	SELE
MOL000098	quercetin	Vascular cell adhesion protein 1	VCAM1
MOL000098	quercetin	Interleukin-8	CXCL8
MOL000098	quercetin	Protein kinase C beta type	PRKCB
MOL000098	quercetin	Baculoviral IAP repeat-containing protein 5	BIRC5
MOL000098	quercetin	Dual oxidase 2	DUOX2
MOL000098	quercetin	Nitric oxide synthase, endothelial	NOS3
MOL000098	quercetin	Heat shock protein beta-1	HSPB1
MOL000098	quercetin	Maltase-glucoamylase, intestinal	MGAM
MOL000098	quercetin	Interleukin-2	IL2
MOL000098	quercetin	Nuclear receptor subfamily 1 group I member 2	NR1I2
MOL000098	quercetin	Cytochrome P450 1B1	CYP1B1
MOL000098	quercetin	G2/mitotic-specific cyclin-B1	CCNB1
MOL000098	quercetin	Tissue-type plasminogen activator	PLAT
MOL000098	quercetin	Thrombomodulin	THBD
MOL000098	quercetin	Plasminogen activator inhibitor 1	SERPINE1
MOL000098	quercetin	Interferon gamma	IFNG
MOL000098	quercetin	Arachidonate 5-lipoxygenase	ALOX5
MOL000098	quercetin	Interleukin-1 alpha	IL1A
MOL000098	quercetin	Myeloperoxidase	MPO
MOL000098	quercetin	DNA topoisomerase 2-alpha	TOP2A
MOL000098	quercetin	Neutrophil cytosol factor 1	NCF1
MOL000098	quercetin	ATP-binding cassette sub-family G member 2	ABCG2
MOL000098	quercetin	Hyaluronan synthase 2	HAS2
MOL000098	quercetin	Nuclear factor erythroid 2-related factor 2	NFE2L2
MOL000098	quercetin	NAD(P)H dehydrogenase [quinone] 1	NQO1
MOL000098	quercetin	Poly [ADP-ribose] polymerase 1	PARP1
MOL000098	quercetin	Aryl hydrocarbon receptor	AHR
MOL000098	quercetin	26S proteasome non-ATPase regulatory subunit 3	PSMD3
MOL000098	quercetin	Solute carrier family 2, facilitated glucose transporter member 4	SLC2A4
MOL000098	quercetin	Collagen alpha-1(III) chain	COL3A1
MOL000098	quercetin	C-X-C motif chemokine 11	CXCL11
MOL000098	quercetin	C-X-C motif chemokine 2	CXCL2
MOL000098	quercetin	DDB1- and CUL4-associated factor 5	DCAF5
MOL000098	quercetin	Nuclear receptor subfamily 1 group I member 3	NR1I3
MOL000098	quercetin	Serine/threonine-protein kinase Chk2	CHEK2
MOL000098	quercetin	Insulin receptor	INSR
MOL000098	quercetin	Claudin-4	CLDN4
MOL000098	quercetin	Peroxisome proliferator-activated receptor alpha	PPARA
MOL000098	quercetin	Peroxisome proliferator-activated receptor delta	PPARD
MOL000098	quercetin	Heat shock factor protein 1	HSF1
MOL000098	quercetin	C-reactive protein	CRP
MOL000098	quercetin	C-X-C motif chemokine 10	CXCL10
MOL000098	quercetin	Inhibitor of nuclear factor kappa-B kinase subunit alpha	CHUK
MOL000098	quercetin	Osteopontin	SPP1
MOL000098	quercetin	Runt-related transcription factor 2	RUNX2
MOL000098	quercetin	Ras association domain-containing protein 1	RASSF1
MOL000098	quercetin	Transcription factor E2F1	E2F1
MOL000098	quercetin	Transcription factor E2F2	E2F2
MOL000098	quercetin	Prostatic acid phosphatase	ACPP
MOL000098	quercetin	Cathepsin D	CTSD
MOL000098	quercetin	Insulin-like growth factor-binding protein 3	IGFBP3
MOL000098	quercetin	Insulin-like growth factor II	IGF2
MOL000098	quercetin	CD40 ligand	CD40LG
MOL000098	quercetin	Interferon regulatory factor 1	IRF1
MOL000098	quercetin	Receptor tyrosine-protein kinase erbB-3	ERBB3
MOL000098	quercetin	Serum paraoxonase/arylesterase 1	PON1
MOL000098	quercetin	Type I iodothyronine deiodinase	DIO1
MOL000098	quercetin	Procollagen C-endopeptidase enhancer 1	PCOLCE
MOL000098	quercetin	Puromycin-sensitive aminopeptidase	NPEPPS
MOL000098	quercetin	Hexokinase-2	HK2
MOL000098	quercetin	Ras GTPase-activating protein 1	RASA1
MOL000098	quercetin	Glutathione S-transferase Mu 1	GSTM1
MOL000098	quercetin	Glutathione S-transferase Mu 2	GSTM2
MOL010495	6,7-dimethoxy-2-(2-phenylethyl)chromone	Calmodulin	CALM
MOL010496	DMPEC	Calmodulin	CALM
MOL000098	quercetin	Small inducible cytokine A2	CCL2
MOL000098	quercetin	Cell division control protein 2 homolog	CDC2
MOL010495	6,7-dimethoxy-2-(2-phenylethyl)chromone	Cell division protein kinase 2	CDK2
MOL010496	DMPEC	Cell division protein kinase 2	CDK2
MOL010916	nubigenol	Beta-lactamase	DPEP1
MOL010495	6,7-dimethoxy-2-(2-phenylethyl)chromone	Estrogen receptor beta	ESR2
MOL010913	C09495	Gamma-aminobutyric-acid receptor subunit alpha-1	GABRA1
MOL000358	beta-sitosterol	Gamma-aminobutyric-acid receptor subunit alpha-1	GABRA1
MOL000098	quercetin	Gamma-aminobutyric-acid receptor subunit alpha-1	GABRA1
MOL000358	beta-sitosterol	Gamma-aminobutyric-acid receptor subunit alpha-2	GABRA2
MOL000358	beta-sitosterol	Gamma-aminobutyric-acid receptor subunit alpha-3	GABRA3
MOL000358	beta-sitosterol	Gamma-aminobutyric-acid receptor subunit alpha-5	GABRA5
MOL000098	quercetin	78 kDa glucose-regulated protein	GRP78
MOL000358	beta-sitosterol	5-hydroxytryptamine 2A receptor	HTR2A
MOL000098	quercetin	Homeobox protein Nkx-3.1	NKX3-1
MOL010495	6,7-dimethoxy-2-(2-phenylethyl)chromone	Nitric-oxide synthase, endothelial	NOS3
MOL010496	DMPEC	Nitric-oxide synthase, endothelial	NOS3
MOL010907	Norboldine	Nitric-oxide synthase, endothelial	NOS3
MOL000098	quercetin	Nitric-oxide synthase, endothelial	NOS3
MOL000358	beta-sitosterol	Phosphatidylinositol-4,5-bisphosphate 3-kinase catalytic subunit gamma isoform	PIK3CG
MOL000098	quercetin	Phosphatidylinositol-4,5-bisphosphate 3-kinase catalytic subunit gamma isoform	PIK3CG
MOL010495	6,7-dimethoxy-2-(2-phenylethyl)chromone	Proto-oncogene serine/threonine-protein kinase Pim-1	PIM1
MOL010496	DMPEC	Proto-oncogene serine/threonine-protein kinase Pim-1	PIM1
MOL000098	quercetin	Phosphatidylinositol-3,4,5-trisphosphate 3-phosphatase and dual-specificity protein phosphatase PTEN	PTEN
MOL000098	quercetin	Prostaglandin E2 receptor, EP3 subtype	PTGER3
MOL000358	beta-sitosterol	Transforming growth factor beta-1	TGFB1
MOL000098	quercetin	Transforming growth factor beta-1	TGFB1
MOL000098	quercetin	Xanthine dehydrogenase/oxidase	XDH
			MolId	MolName	Target	Symbol					Symbol
MOL001510	24-epicampesterol	Progesterone receptor	PGR					PGR
MOL001510	24-epicampesterol	Nuclear receptor coactivator 2	NCOA2					NCOA2
MOL001645	Linoleyl acetate	Prostaglandin G/H synthase 1	PTGS1					PTGS1
MOL001645	Linoleyl acetate	Prostaglandin G/H synthase 2	PTGS2					PTGS2
MOL001645	Linoleyl acetate	Nuclear receptor coactivator 2	NCOA2					RXRA
MOL001645	Linoleyl acetate	Retinoic acid receptor RXR-alpha	RXRA					ESR1
MOL001771	poriferast-5-en-3beta-ol	Progesterone receptor	PGR					ADRB2
MOL001771	poriferast-5-en-3beta-ol	Nuclear receptor coactivator 2	NCOA2					HSP90AA1
MOL001792	DFV	Prostaglandin G/H synthase 1	PTGS1					PRKACA
MOL001792	DFV	Estrogen receptor	ESR1					MAOB
MOL001792	DFV	Prostaglandin G/H synthase 2	PTGS2					SLC6A4
MOL001792	DFV	Retinoic acid receptor RXR-alpha	RXRA					PKIA
MOL001792	DFV	Beta-2 adrenergic receptor	ADRB2					NOS2
MOL001792	DFV	Heat shock protein HSP 90-alpha	HSP90AA1					AR
MOL001792	DFV	cAMP-dependent protein kinase catalytic subunit alpha	PRKACA					PPARG
MOL001792	DFV	Amine oxidase [flavin-containing] B	MAOB					DPP4
MOL001792	DFV	Sodium-dependent serotonin transporter	SLC6A4					MAPK14
MOL001792	DFV	cAMP-dependent protein kinase inhibitor alpha	PKIA					GSK3B
MOL003044	Chryseriol	Nitric oxide synthase, inducible	NOS2					CHEK1
MOL003044	Chryseriol	Prostaglandin G/H synthase 1	PTGS1					PRSS1
MOL003044	Chryseriol	Estrogen receptor	ESR1					NCOA1
MOL003044	Chryseriol	Androgen receptor	AR					F2
MOL003044	Chryseriol	Peroxisome proliferator-activated receptor gamma	PPARG					F10
MOL003044	Chryseriol	Prostaglandin G/H synthase 2	PTGS2					TOP2A
MOL003044	Chryseriol	Dipeptidyl peptidase 4	DPP4					SCN5A
MOL003044	Chryseriol	Mitogen-activated protein kinase 14	MAPK14					F7
MOL003044	Chryseriol	Glycogen synthase kinase-3 beta	GSK3B					KDR
MOL003044	Chryseriol	Heat shock protein HSP 90-alpha	HSP90AA1					CCNA2
MOL003044	Chryseriol	Serine/threonine-protein kinase Chk1	CHEK1					PDE3A
MOL003044	Chryseriol	cAMP-dependent protein kinase catalytic subunit alpha	PRKACA					KCNH2
MOL003044	Chryseriol	Trypsin-1	PRSS1					PYGM
MOL003044	Chryseriol	Nuclear receptor coactivator 2	NCOA2					NR3C2
MOL003044	Chryseriol	Nuclear receptor coactivator 1	NCOA1					CHRM1
MOL003542	8-Isopentenyl-kaempferol	Prothrombin	F2					ACHE
MOL003542	8-Isopentenyl-kaempferol	Estrogen receptor	ESR1					SLC6A2
MOL003542	8-Isopentenyl-kaempferol	Androgen receptor	AR					CHRM2
MOL003542	8-Isopentenyl-kaempferol	Peroxisome proliferator-activated receptor gamma	PPARG					ADRA1B
MOL003542	8-Isopentenyl-kaempferol	Coagulation factor X	F10					RELA
MOL003542	8-Isopentenyl-kaempferol	Prostaglandin G/H synthase 2	PTGS2					IKBKB
MOL003542	8-Isopentenyl-kaempferol	DNA topoisomerase 2-alpha	TOP2A					AKT1
MOL003542	8-Isopentenyl-kaempferol	Dipeptidyl peptidase 4	DPP4					BCL2
MOL003542	8-Isopentenyl-kaempferol	Glycogen synthase kinase-3 beta	GSK3B					BAX
MOL003542	8-Isopentenyl-kaempferol	Heat shock protein HSP 90-alpha	HSP90AA1					TNFSF15
MOL003542	8-Isopentenyl-kaempferol	Serine/threonine-protein kinase Chk1	CHEK1					JUN
MOL003542	8-Isopentenyl-kaempferol	Trypsin-1	PRSS1					AHSA1
MOL003542	8-Isopentenyl-kaempferol	Prostaglandin G/H synthase 1	PTGS1					CASP3
MOL003542	8-Isopentenyl-kaempferol	Sodium channel protein type 5 subunit alpha	SCN5A					MAPK8
MOL003542	8-Isopentenyl-kaempferol	Coagulation factor VII	F7					MMP1
MOL003542	8-Isopentenyl-kaempferol	Vascular endothelial growth factor receptor 2	KDR					STAT1
MOL003542	8-Isopentenyl-kaempferol	Retinoic acid receptor RXR-alpha	RXRA					HMOX1
MOL003542	8-Isopentenyl-kaempferol	Mitogen-activated protein kinase 14	MAPK14					CYP3A4
MOL003542	8-Isopentenyl-kaempferol	Cyclin-A2	CCNA2					CYP1A1
MOL003542	8-Isopentenyl-kaempferol	Nuclear receptor coactivator 2	NCOA2					ICAM1
MOL003542	8-Isopentenyl-kaempferol	cGMP-inhibited 3',5'-cyclic phosphodiesterase A	PDE3A					SELE
MOL003542	8-Isopentenyl-kaempferol	Potassium voltage-gated channel subfamily H member 2	KCNH2					VCAM1
MOL003542	8-Isopentenyl-kaempferol	Glycogen phosphorylase, muscle form	PYGM					NR1I2
MOL000359	sitosterol	Progesterone receptor	PGR					CYP1B1
MOL000359	sitosterol	Nuclear receptor coactivator 2	NCOA2					ALOX5
MOL000359	sitosterol	Mineralocorticoid receptor	NR3C2					HAS2
MOL000422	kaempferol	Nitric oxide synthase, inducible	NOS2					AHR
MOL000422	kaempferol	Prostaglandin G/H synthase 1	PTGS1					PSMD3
MOL000422	kaempferol	Androgen receptor	AR					SLC2A4
MOL000422	kaempferol	Peroxisome proliferator-activated receptor gamma	PPARG					NR1I3
MOL000422	kaempferol	Prostaglandin G/H synthase 2	PTGS2					INSR
MOL000422	kaempferol	Heat shock protein HSP 90-alpha	HSP90AA1					DIO1
MOL000422	kaempferol	cAMP-dependent protein kinase catalytic subunit alpha	PRKACA					PPP3CA
MOL000422	kaempferol	Nuclear receptor coactivator 2	NCOA2					GSTM1
MOL000422	kaempferol	Dipeptidyl peptidase 4	DPP4					GSTM2
MOL000422	kaempferol	Trypsin-1	PRSS1					AKR1C3
MOL000422	kaempferol	Progesterone receptor	PGR					SLPI
MOL000422	kaempferol	Prothrombin	F2					CHRM3
MOL000422	kaempferol	Muscarinic acetylcholine receptor M1	CHRM1					CHRM5
MOL000422	kaempferol	Acetylcholinesterase	ACHE					ESR2
MOL000422	kaempferol	Sodium-dependent noradrenaline transporter	SLC6A2					DRD1
MOL000422	kaempferol	Muscarinic acetylcholine receptor M2	CHRM2					DRD5
MOL000422	kaempferol	Alpha-1B adrenergic receptor	ADRA1B					ADRB1
MOL000422	kaempferol	DNA topoisomerase 2-alpha	TOP2A					ADRA2A
MOL000422	kaempferol	Coagulation factor VII	F7					CHRM4
MOL000422	kaempferol	Transcription factor p65	RELA					OPRD1
MOL000422	kaempferol	Inhibitor of nuclear factor kappa-B kinase subunit beta	IKBKB					HRH1
MOL000422	kaempferol	RAC-alpha serine/threonine-protein kinase	AKT1					ADRA1A
MOL000422	kaempferol	Apoptosis regulator Bcl-2	BCL2					ADRA2B
MOL000422	kaempferol	Apoptosis regulator BAX	BAX					SLC6A3
MOL000422	kaempferol	Tumor necrosis factor	TNFSF15					ADRA1D
MOL000422	kaempferol	Transcription factor AP-1	JUN					CHRNA2
MOL000422	kaempferol	Activator of 90 kDa heat shock protein ATPase homolog 1	AHSA1					DRD2
MOL000422	kaempferol	Caspase-3	CASP3					OPRM1
MOL000422	kaempferol	Mitogen-activated protein kinase 8	MAPK8					CHRNA7
MOL000422	kaempferol	Interstitial collagenase	MMP1					GABRG3
MOL000422	kaempferol	Signal transducer and activator of transcription 1-alpha/beta	STAT1					GABRE
MOL000422	kaempferol	Peroxisome proliferator-activated receptor gamma	PPARG					EGFR
MOL000422	kaempferol	Heme oxygenase 1	HMOX1					CCND1
MOL000422	kaempferol	Cytochrome P450 3A4	CYP3A4					BCL2L1
MOL000422	kaempferol	Cytochrome P450 1A1	CYP1A1					CDKN1A
MOL000422	kaempferol	Intercellular adhesion molecule 1	ICAM1					CASP9
MOL000422	kaempferol	E-selectin	SELE					MMP2
MOL000422	kaempferol	Vascular cell adhesion protein 1	VCAM1					MMP9
MOL000422	kaempferol	Nuclear receptor subfamily 1 group I member 2	NR1I2					MAPK1
MOL000422	kaempferol	Cytochrome P450 1B1	CYP1B1					IL10
MOL000422	kaempferol	Arachidonate 5-lipoxygenase	ALOX5					RB1
MOL000422	kaempferol	Hyaluronan synthase 2	HAS2					IL6
MOL000422	kaempferol	Aryl hydrocarbon receptor	AHR					TP63
MOL000422	kaempferol	26S proteasome non-ATPase regulatory subunit 3	PSMD3					NFKBIA
MOL000422	kaempferol	Solute carrier family 2, facilitated glucose transporter member 4	SLC2A4					TOP1
MOL000422	kaempferol	Nuclear receptor subfamily 1 group I member 3	NR1I3					MDM2
MOL000422	kaempferol	Insulin receptor	INSR					APP
MOL000422	kaempferol	Type I iodothyronine deiodinase	DIO1					PCNA
MOL000422	kaempferol	Serine/threonine-protein phosphatase 2B catalytic subunit alpha isoform	PPP3CA					ERBB2
MOL000422	kaempferol	Glutathione S-transferase Mu 1	GSTM1					CASP7
MOL000422	kaempferol	Glutathione S-transferase Mu 2	GSTM2					MCL1
MOL000422	kaempferol	Aldo-keto reductase family 1 member C3	AKR1C3					BIRC5
MOL000422	kaempferol	Antileukoproteinase	SLPI					IL2
MOL004367	olivil	Prostaglandin G/H synthase 2	PTGS2					CCNB1
MOL004367	olivil	Heat shock protein HSP 90-alpha	HSP90AA1					TYR
MOL004367	olivil	Nuclear receptor coactivator 2	NCOA2					IFNG
MOL004373	Anhydroicaritin	Nitric oxide synthase, inducible	NOS2					IL4
MOL004373	Anhydroicaritin	Prostaglandin G/H synthase 1	PTGS1					CD40LG
MOL004373	Anhydroicaritin	Muscarinic acetylcholine receptor M3	CHRM3					PTGES
MOL004373	Anhydroicaritin	Prothrombin	F2					NUF2
MOL004373	Anhydroicaritin	Potassium voltage-gated channel subfamily H member 2	KCNH2					ADCY2
MOL004373	Anhydroicaritin	Muscarinic acetylcholine receptor M1	CHRM1					MET
MOL004373	Anhydroicaritin	Estrogen receptor	ESR1					GRIA2
MOL004373	Anhydroicaritin	Androgen receptor	AR					AKR1B1
MOL004373	Anhydroicaritin	Sodium channel protein type 5 subunit alpha	SCN5A					MMP3
MOL004373	Anhydroicaritin	Peroxisome proliferator-activated receptor gamma	PPARG					FOS
MOL004373	Anhydroicaritin	Coagulation factor X	F10					EIF6
MOL004373	Anhydroicaritin	Muscarinic acetylcholine receptor M5	CHRM5					PLAU
MOL004373	Anhydroicaritin	Prostaglandin G/H synthase 2	PTGS2					ELK1
MOL004373	Anhydroicaritin	Retinoic acid receptor RXR-alpha	RXRA					ODC1
MOL004373	Anhydroicaritin	Acetylcholinesterase	ACHE					CASP8
MOL004373	Anhydroicaritin	Alpha-1B adrenergic receptor	ADRA1B					RAF1
MOL004373	Anhydroicaritin	Beta-2 adrenergic receptor	ADRB2					SOD1
MOL004373	Anhydroicaritin	Estrogen receptor beta	ESR2					PRKCA
MOL004373	Anhydroicaritin	Dipeptidyl peptidase 4	DPP4					HIF1A
MOL004373	Anhydroicaritin	Mitogen-activated protein kinase 14	MAPK14					RUNX1T1
MOL004373	Anhydroicaritin	Glycogen synthase kinase-3 beta	GSK3B					ACACA
MOL004373	Anhydroicaritin	Heat shock protein HSP 90-alpha	HSP90AA1					CAV1
MOL004373	Anhydroicaritin	Serine/threonine-protein kinase Chk1	CHEK1					MYC
MOL004373	Anhydroicaritin	Trypsin-1	PRSS1					F3
MOL004373	Anhydroicaritin	Nuclear receptor coactivator 2	NCOA2					GJA1
MOL004373	Anhydroicaritin	Coagulation factor VII	F7					IL1B
MOL004373	Anhydroicaritin	Vascular endothelial growth factor receptor 2	KDR					CXCL8
MOL004373	Anhydroicaritin	DNA topoisomerase 2-alpha	TOP2A					PRKCB
MOL004373	Anhydroicaritin	Cyclin-A2	CCNA2					DUOX2
MOL004373	Anhydroicaritin	Nuclear receptor coactivator 1	NCOA1					NOS3
MOL004380	C-Homoerythrinan, 1,6-didehydro-3,15,16-trimethoxy-, (3.beta.)-	Prostaglandin G/H synthase 1	PTGS1					HSPB1
MOL004380	C-Homoerythrinan, 1,6-didehydro-3,15,16-trimethoxy-, (3.beta.)-	D(1A) dopamine receptor	DRD1					MGAM
MOL004380	C-Homoerythrinan, 1,6-didehydro-3,15,16-trimethoxy-, (3.beta.)-	Muscarinic acetylcholine receptor M3	CHRM3					PLAT
MOL004380	C-Homoerythrinan, 1,6-didehydro-3,15,16-trimethoxy-, (3.beta.)-	Potassium voltage-gated channel subfamily H member 2	KCNH2					THBD
MOL004380	C-Homoerythrinan, 1,6-didehydro-3,15,16-trimethoxy-, (3.beta.)-	Muscarinic acetylcholine receptor M1	CHRM1					SERPINE1
MOL004380	C-Homoerythrinan, 1,6-didehydro-3,15,16-trimethoxy-, (3.beta.)-	Androgen receptor	AR					IL1A
MOL004380	C-Homoerythrinan, 1,6-didehydro-3,15,16-trimethoxy-, (3.beta.)-	D(1B) dopamine receptor	DRD5					MPO
MOL004380	C-Homoerythrinan, 1,6-didehydro-3,15,16-trimethoxy-, (3.beta.)-	Beta-1 adrenergic receptor	ADRB1					NCF1
MOL004380	C-Homoerythrinan, 1,6-didehydro-3,15,16-trimethoxy-, (3.beta.)-	Sodium channel protein type 5 subunit alpha	SCN5A					ABCG2
MOL004380	C-Homoerythrinan, 1,6-didehydro-3,15,16-trimethoxy-, (3.beta.)-	Muscarinic acetylcholine receptor M5	CHRM5					NFE2L2
MOL004380	C-Homoerythrinan, 1,6-didehydro-3,15,16-trimethoxy-, (3.beta.)-	Prostaglandin G/H synthase 2	PTGS2					NQO1
MOL004380	C-Homoerythrinan, 1,6-didehydro-3,15,16-trimethoxy-, (3.beta.)-	Alpha-2A adrenergic receptor	ADRA2A					PARP1
MOL004380	C-Homoerythrinan, 1,6-didehydro-3,15,16-trimethoxy-, (3.beta.)-	Muscarinic acetylcholine receptor M4	CHRM4					COL3A1
MOL004380	C-Homoerythrinan, 1,6-didehydro-3,15,16-trimethoxy-, (3.beta.)-	Delta-type opioid receptor	OPRD1					CXCL11
MOL004380	C-Homoerythrinan, 1,6-didehydro-3,15,16-trimethoxy-, (3.beta.)-	cGMP-inhibited 3',5'-cyclic phosphodiesterase A	PDE3A					CXCL2
MOL004380	C-Homoerythrinan, 1,6-didehydro-3,15,16-trimethoxy-, (3.beta.)-	Histamine H1 receptor	HRH1					DCAF5
MOL004380	C-Homoerythrinan, 1,6-didehydro-3,15,16-trimethoxy-, (3.beta.)-	Sodium-dependent noradrenaline transporter	SLC6A2					CHEK2
MOL004380	C-Homoerythrinan, 1,6-didehydro-3,15,16-trimethoxy-, (3.beta.)-	Alpha-1A adrenergic receptor	ADRA1A					CLDN4
MOL004380	C-Homoerythrinan, 1,6-didehydro-3,15,16-trimethoxy-, (3.beta.)-	Muscarinic acetylcholine receptor M2	CHRM2					PPARA
MOL004380	C-Homoerythrinan, 1,6-didehydro-3,15,16-trimethoxy-, (3.beta.)-	Alpha-2B adrenergic receptor	ADRA2B					PPARD
MOL004380	C-Homoerythrinan, 1,6-didehydro-3,15,16-trimethoxy-, (3.beta.)-	Alpha-1B adrenergic receptor	ADRA1B					HSF1
MOL004380	C-Homoerythrinan, 1,6-didehydro-3,15,16-trimethoxy-, (3.beta.)-	Sodium-dependent dopamine transporter	SLC6A3					CRP
MOL004380	C-Homoerythrinan, 1,6-didehydro-3,15,16-trimethoxy-, (3.beta.)-	Beta-2 adrenergic receptor	ADRB2					CXCL10
MOL004380	C-Homoerythrinan, 1,6-didehydro-3,15,16-trimethoxy-, (3.beta.)-	Alpha-1D adrenergic receptor	ADRA1D					CHUK
MOL004380	C-Homoerythrinan, 1,6-didehydro-3,15,16-trimethoxy-, (3.beta.)-	Neuronal acetylcholine receptor subunit alpha-2	CHRNA2					SPP1
MOL004380	C-Homoerythrinan, 1,6-didehydro-3,15,16-trimethoxy-, (3.beta.)-	Sodium-dependent serotonin transporter	SLC6A4					RUNX2
MOL004380	C-Homoerythrinan, 1,6-didehydro-3,15,16-trimethoxy-, (3.beta.)-	D(2) dopamine receptor	DRD2					RASSF1
MOL004380	C-Homoerythrinan, 1,6-didehydro-3,15,16-trimethoxy-, (3.beta.)-	Mu-type opioid receptor	OPRM1					E2F1
MOL004380	C-Homoerythrinan, 1,6-didehydro-3,15,16-trimethoxy-, (3.beta.)-	Neuronal acetylcholine receptor subunit alpha-7	CHRNA7					E2F2
MOL004380	C-Homoerythrinan, 1,6-didehydro-3,15,16-trimethoxy-, (3.beta.)-	Gamma-aminobutyric acid receptor subunit gamma-3	GABRG3					ACPP
MOL004380	C-Homoerythrinan, 1,6-didehydro-3,15,16-trimethoxy-, (3.beta.)-	Gamma-aminobutyric acid receptor subunit epsilon	GABRE					CTSD
MOL004382	Yinyanghuo A	Estrogen receptor	ESR1					IGFBP3
MOL004382	Yinyanghuo A	Androgen receptor	AR					IGF2
MOL004382	Yinyanghuo A	Coagulation factor X	F10					IRF1
MOL004382	Yinyanghuo A	Prostaglandin G/H synthase 2	PTGS2					ERBB3
MOL004382	Yinyanghuo A	DNA topoisomerase 2-alpha	TOP2A					PON1
MOL004382	Yinyanghuo A	Trypsin-1	PRSS1					PCOLCE
MOL004382	Yinyanghuo A	Nuclear receptor coactivator 2	NCOA2					NPEPPS
MOL004384	Yinyanghuo C	Nitric oxide synthase, inducible	NOS2					HK2
MOL004384	Yinyanghuo C	Androgen receptor	AR					RASA1
MOL004384	Yinyanghuo C	Coagulation factor X	F10					BIRC4
MOL004384	Yinyanghuo C	Prostaglandin G/H synthase 2	PTGS2					CALM
MOL004384	Yinyanghuo C	Acetylcholinesterase	ACHE					CDC2
MOL004384	Yinyanghuo C	Estrogen receptor beta	ESR2					CDK2
MOL004384	Yinyanghuo C	Dipeptidyl peptidase 4	DPP4					CDK4
MOL004384	Yinyanghuo C	Trypsin-1	PRSS1					GABRA1
MOL004384	Yinyanghuo C	Nuclear receptor coactivator 2	NCOA2					GABRA2
MOL004386	Yinyanghuo E	Nitric oxide synthase, inducible	NOS2					GABRA3
MOL004386	Yinyanghuo E	Androgen receptor	AR					GABRA6
MOL004386	Yinyanghuo E	Coagulation factor X	F10					GRP78
MOL004386	Yinyanghuo E	Prostaglandin G/H synthase 2	PTGS2					HTR1A
MOL004386	Yinyanghuo E	Acetylcholinesterase	ACHE					HTR1B
MOL004386	Yinyanghuo E	DNA topoisomerase 2-alpha	TOP2A					HTR2A
MOL004386	Yinyanghuo E	Dipeptidyl peptidase 4	DPP4					HTR2C
MOL004386	Yinyanghuo E	cAMP-dependent protein kinase catalytic subunit alpha	PRKACA					IGHG1
MOL004386	Yinyanghuo E	Trypsin-1	PRSS1					KCNMA1
MOL004386	Yinyanghuo E	Nuclear receptor coactivator 2	NCOA2					NKX3-1
MOL004388	6-hydroxy-11,12-dimethoxy-2,2-dimethyl-1,8-dioxo-2,3,4,8-tetrahydro-1H-isochromeno[3,4-h]isoquinolin-2-ium	Prostaglandin G/H synthase 1	PTGS1					PIK3CG
MOL004388	6-hydroxy-11,12-dimethoxy-2,2-dimethyl-1,8-dioxo-2,3,4,8-tetrahydro-1H-isochromeno[3,4-h]isoquinolin-2-ium	Coagulation factor X	F10					PIM1
MOL004388	6-hydroxy-11,12-dimethoxy-2,2-dimethyl-1,8-dioxo-2,3,4,8-tetrahydro-1H-isochromeno[3,4-h]isoquinolin-2-ium	Prostaglandin G/H synthase 2	PTGS2					PTEN
MOL004388	6-hydroxy-11,12-dimethoxy-2,2-dimethyl-1,8-dioxo-2,3,4,8-tetrahydro-1H-isochromeno[3,4-h]isoquinolin-2-ium	DNA topoisomerase 2-alpha	TOP2A					PTGER3
MOL004388	6-hydroxy-11,12-dimethoxy-2,2-dimethyl-1,8-dioxo-2,3,4,8-tetrahydro-1H-isochromeno[3,4-h]isoquinolin-2-ium	Heat shock protein HSP 90-alpha	HSP90AA1					TGFB1
MOL004391	8-(3-methylbut-2-enyl)-2-phenyl-chromone	Nitric oxide synthase, inducible	NOS2					XDH
MOL004391	8-(3-methylbut-2-enyl)-2-phenyl-chromone	Prostaglandin G/H synthase 1	PTGS1
MOL004391	8-(3-methylbut-2-enyl)-2-phenyl-chromone	Muscarinic acetylcholine receptor M3	CHRM3
MOL004391	8-(3-methylbut-2-enyl)-2-phenyl-chromone	Prothrombin	F2
MOL004391	8-(3-methylbut-2-enyl)-2-phenyl-chromone	Muscarinic acetylcholine receptor M1	CHRM1
MOL004391	8-(3-methylbut-2-enyl)-2-phenyl-chromone	Estrogen receptor	ESR1
MOL004391	8-(3-methylbut-2-enyl)-2-phenyl-chromone	Androgen receptor	AR
MOL004391	8-(3-methylbut-2-enyl)-2-phenyl-chromone	Beta-1 adrenergic receptor	ADRB1
MOL004391	8-(3-methylbut-2-enyl)-2-phenyl-chromone	Sodium channel protein type 5 subunit alpha	SCN5A
MOL004391	8-(3-methylbut-2-enyl)-2-phenyl-chromone	Peroxisome proliferator-activated receptor gamma	PPARG
MOL004391	8-(3-methylbut-2-enyl)-2-phenyl-chromone	Prostaglandin G/H synthase 2	PTGS2
MOL004391	8-(3-methylbut-2-enyl)-2-phenyl-chromone	Retinoic acid receptor RXR-alpha	RXRA
MOL004391	8-(3-methylbut-2-enyl)-2-phenyl-chromone	Acetylcholinesterase	ACHE
MOL004391	8-(3-methylbut-2-enyl)-2-phenyl-chromone	cGMP-inhibited 3',5'-cyclic phosphodiesterase A	PDE3A
MOL004391	8-(3-methylbut-2-enyl)-2-phenyl-chromone	Alpha-1B adrenergic receptor	ADRA1B
MOL004391	8-(3-methylbut-2-enyl)-2-phenyl-chromone	Sodium-dependent dopamine transporter	SLC6A3
MOL004391	8-(3-methylbut-2-enyl)-2-phenyl-chromone	Beta-2 adrenergic receptor	ADRB2
MOL004391	8-(3-methylbut-2-enyl)-2-phenyl-chromone	Alpha-1D adrenergic receptor	ADRA1D
MOL004391	8-(3-methylbut-2-enyl)-2-phenyl-chromone	Sodium-dependent serotonin transporter	SLC6A4
MOL004391	8-(3-methylbut-2-enyl)-2-phenyl-chromone	Estrogen receptor beta	ESR2
MOL004391	8-(3-methylbut-2-enyl)-2-phenyl-chromone	Dipeptidyl peptidase 4	DPP4
MOL004391	8-(3-methylbut-2-enyl)-2-phenyl-chromone	Mitogen-activated protein kinase 14	MAPK14
MOL004391	8-(3-methylbut-2-enyl)-2-phenyl-chromone	Glycogen synthase kinase-3 beta	GSK3B
MOL004391	8-(3-methylbut-2-enyl)-2-phenyl-chromone	Heat shock protein HSP 90-alpha	HSP90AA1
MOL004391	8-(3-methylbut-2-enyl)-2-phenyl-chromone	Serine/threonine-protein kinase Chk1	CHEK1
MOL004391	8-(3-methylbut-2-enyl)-2-phenyl-chromone	Cyclin-A2	CCNA2
MOL004394	Anhydroicaritin-3-O-alpha-L-rhamnoside	DNA topoisomerase 2-alpha	TOP2A
MOL004396	1,2-bis(4-hydroxy-3-methoxyphenyl)propan-1,3-diol	Estrogen receptor	ESR1
MOL004396	1,2-bis(4-hydroxy-3-methoxyphenyl)propan-1,3-diol	Sodium channel protein type 5 subunit alpha	SCN5A
MOL004396	1,2-bis(4-hydroxy-3-methoxyphenyl)propan-1,3-diol	Prostaglandin G/H synthase 2	PTGS2
MOL004396	1,2-bis(4-hydroxy-3-methoxyphenyl)propan-1,3-diol	Alpha-1B adrenergic receptor	ADRA1B
MOL004396	1,2-bis(4-hydroxy-3-methoxyphenyl)propan-1,3-diol	Beta-2 adrenergic receptor	ADRB2
MOL004396	1,2-bis(4-hydroxy-3-methoxyphenyl)propan-1,3-diol	Heat shock protein HSP 90-alpha	HSP90AA1
MOL004396	1,2-bis(4-hydroxy-3-methoxyphenyl)propan-1,3-diol	Cyclin-A2	CCNA2
MOL004396	1,2-bis(4-hydroxy-3-methoxyphenyl)propan-1,3-diol	Nuclear receptor coactivator 2	NCOA2
MOL004425	Icariin	DNA topoisomerase 2-alpha	TOP2A
MOL004427	Icariside A7	Prostaglandin G/H synthase 2	PTGS2
MOL004427	Icariside A7	DNA topoisomerase 2-alpha	TOP2A
MOL004427	Icariside A7	Nuclear receptor coactivator 2	NCOA2
MOL000006	luteolin	Prostaglandin G/H synthase 1	PTGS1
MOL000006	luteolin	Androgen receptor	AR
MOL000006	luteolin	Prostaglandin G/H synthase 2	PTGS2
MOL000006	luteolin	Heat shock protein HSP 90-alpha	HSP90AA1
MOL000006	luteolin	Trypsin-1	PRSS1
MOL000006	luteolin	Nuclear receptor coactivator 2	NCOA2
MOL000006	luteolin	cAMP-dependent protein kinase catalytic subunit alpha	PRKACA
MOL000006	luteolin	Dipeptidyl peptidase 4	DPP4
MOL000006	luteolin	Transcription factor p65	RELA
MOL000006	luteolin	Epidermal growth factor receptor	EGFR
MOL000006	luteolin	RAC-alpha serine/threonine-protein kinase	AKT1
MOL000006	luteolin	G1/S-specific cyclin-D1	CCND1
MOL000006	luteolin	Bcl-2-like protein 1	BCL2L1
MOL000006	luteolin	Cyclin-dependent kinase inhibitor 1	CDKN1A
MOL000006	luteolin	Caspase-9	CASP9
MOL000006	luteolin	72 kDa type IV collagenase	MMP2
MOL000006	luteolin	Matrix metalloproteinase-9	MMP9
MOL000006	luteolin	Mitogen-activated protein kinase 1	MAPK1
MOL000006	luteolin	Interleukin-10	IL10
MOL000006	luteolin	Retinoblastoma-associated protein	RB1
MOL000006	luteolin	Tumor necrosis factor	TNFSF15
MOL000006	luteolin	Transcription factor AP-1	JUN
MOL000006	luteolin	Interleukin-6	IL6
MOL000006	luteolin	Caspase-3	CASP3
MOL000006	luteolin	Cellular tumor antigen p53	TP63
MOL000006	luteolin	NF-kappa-B inhibitor alpha	NFKBIA
MOL000006	luteolin	DNA topoisomerase 1	TOP1
MOL000006	luteolin	E3 ubiquitin-protein ligase Mdm2	MDM2
MOL000006	luteolin	Amyloid beta A4 protein	APP
MOL000006	luteolin	Interstitial collagenase	MMP1
MOL000006	luteolin	Proliferating cell nuclear antigen	PCNA
MOL000006	luteolin	Receptor tyrosine-protein kinase erbB-2	ERBB2
MOL000006	luteolin	Peroxisome proliferator-activated receptor gamma	PPARG
MOL000006	luteolin	Heme oxygenase 1	HMOX1
MOL000006	luteolin	Caspase-7	CASP7
MOL000006	luteolin	Intercellular adhesion molecule 1	ICAM1
MOL000006	luteolin	Induced myeloid leukemia cell differentiation protein Mcl-1	MCL1
MOL000006	luteolin	Baculoviral IAP repeat-containing protein 5	BIRC5
MOL000006	luteolin	Interleukin-2	IL2
MOL000006	luteolin	G2/mitotic-specific cyclin-B1	CCNB1
MOL000006	luteolin	Tyrosinase	TYR
MOL000006	luteolin	Interferon gamma	IFNG
MOL000006	luteolin	Interleukin-4	IL4
MOL000006	luteolin	DNA topoisomerase 2-alpha	TOP2A
MOL000006	luteolin	Solute carrier family 2, facilitated glucose transporter member 4	SLC2A4
MOL000006	luteolin	Insulin receptor	INSR
MOL000006	luteolin	CD40 ligand	CD40LG
MOL000006	luteolin	Prostaglandin E synthase	PTGES
MOL000006	luteolin	Kinetochore protein Nuf2	NUF2
MOL000006	luteolin	Adenylate cyclase type 2	ADCY2
MOL000006	luteolin	Hepatocyte growth factor receptor	MET
MOL000622	Magnograndiolide	Glutamate receptor 2	GRIA2
MOL000098	quercetin	Prostaglandin G/H synthase 1	PTGS1
MOL000098	quercetin	Androgen receptor	AR
MOL000098	quercetin	Peroxisome proliferator-activated receptor gamma	PPARG
MOL000098	quercetin	Prostaglandin G/H synthase 2	PTGS2
MOL000098	quercetin	Heat shock protein HSP 90-alpha	HSP90AA1
MOL000098	quercetin	Nuclear receptor coactivator 2	NCOA2
MOL000098	quercetin	Dipeptidyl peptidase 4	DPP4
MOL000098	quercetin	Aldose reductase	AKR1B1
MOL000098	quercetin	Trypsin-1	PRSS1
MOL000098	quercetin	DNA topoisomerase 2-alpha	TOP2A
MOL000098	quercetin	Prothrombin	F2
MOL000098	quercetin	Potassium voltage-gated channel subfamily H member 2	KCNH2
MOL000098	quercetin	Sodium channel protein type 5 subunit alpha	SCN5A
MOL000098	quercetin	Coagulation factor X	F10
MOL000098	quercetin	Beta-2 adrenergic receptor	ADRB2
MOL000098	quercetin	Stromelysin-1	MMP3
MOL000098	quercetin	cAMP-dependent protein kinase catalytic subunit alpha	PRKACA
MOL000098	quercetin	Coagulation factor VII	F7
MOL000098	quercetin	Retinoic acid receptor RXR-alpha	RXRA
MOL000098	quercetin	Acetylcholinesterase	ACHE
MOL000098	quercetin	Amine oxidase [flavin-containing] B	MAOB
MOL000098	quercetin	Transcription factor p65	RELA
MOL000098	quercetin	Epidermal growth factor receptor	EGFR
MOL000098	quercetin	RAC-alpha serine/threonine-protein kinase	AKT1
MOL000098	quercetin	G1/S-specific cyclin-D1	CCND1
MOL000098	quercetin	Apoptosis regulator Bcl-2	BCL2
MOL000098	quercetin	Bcl-2-like protein 1	BCL2L1
MOL000098	quercetin	Proto-oncogene c-Fos	FOS
MOL000098	quercetin	Cyclin-dependent kinase inhibitor 1	CDKN1A
MOL000098	quercetin	Eukaryotic translation initiation factor 6	EIF6
MOL000098	quercetin	Apoptosis regulator BAX	BAX
MOL000098	quercetin	Caspase-9	CASP9
MOL000098	quercetin	Urokinase-type plasminogen activator	PLAU
MOL000098	quercetin	72 kDa type IV collagenase	MMP2
MOL000098	quercetin	Matrix metalloproteinase-9	MMP9
MOL000098	quercetin	Mitogen-activated protein kinase 1	MAPK1
MOL000098	quercetin	Interleukin-10	IL10
MOL000098	quercetin	Retinoblastoma-associated protein	RB1
MOL000098	quercetin	Tumor necrosis factor	TNFSF15
MOL000098	quercetin	Transcription factor AP-1	JUN
MOL000098	quercetin	Interleukin-6	IL6
MOL000098	quercetin	Activator of 90 kDa heat shock protein ATPase homolog 1	AHSA1
MOL000098	quercetin	Caspase-3	CASP3
MOL000098	quercetin	Cellular tumor antigen p53	TP63
MOL000098	quercetin	ETS domain-containing protein Elk-1	ELK1
MOL000098	quercetin	NF-kappa-B inhibitor alpha	NFKBIA
MOL000098	quercetin	Ornithine decarboxylase	ODC1
MOL000098	quercetin	Caspase-8	CASP8
MOL000098	quercetin	DNA topoisomerase 1	TOP1
MOL000098	quercetin	RAF proto-oncogene serine/threonine-protein kinase	RAF1
MOL000098	quercetin	Superoxide dismutase [Cu-Zn]	SOD1
MOL000098	quercetin	Protein kinase C alpha type	PRKCA
MOL000098	quercetin	Interstitial collagenase	MMP1
MOL000098	quercetin	Hypoxia-inducible factor 1-alpha	HIF1A
MOL000098	quercetin	Signal transducer and activator of transcription 1-alpha/beta	STAT1
MOL000098	quercetin	Protein CBFA2T1	RUNX1T1
MOL000098	quercetin	Receptor tyrosine-protein kinase erbB-2	ERBB2
MOL000098	quercetin	Peroxisome proliferator-activated receptor gamma	PPARG
MOL000098	quercetin	Acetyl-CoA carboxylase 1	ACACA
MOL000098	quercetin	Heme oxygenase 1	HMOX1
MOL000098	quercetin	Cytochrome P450 3A4	CYP3A4
MOL000098	quercetin	Caveolin-1	CAV1
MOL000098	quercetin	Myc proto-oncogene protein	MYC
MOL000098	quercetin	Tissue factor	F3
MOL000098	quercetin	Gap junction alpha-1 protein	GJA1
MOL000098	quercetin	Cytochrome P450 1A1	CYP1A1
MOL000098	quercetin	Intercellular adhesion molecule 1	ICAM1
MOL000098	quercetin	Interleukin-1 beta	IL1B
[truncated: 132 more rows]
