# Supplementary material for: Network Pharmacological Analysis and Animal Experimental Study on Osteoporosis Treatment with GuBen-ZengGu Granules
Source: Evid Based Complement Alternat Med. 2023 Jan 12;2023:9317557. doi: 10.1155/2023/9317557 (PMC9851784; doi:10.1155/2023/9317557)
Supplement: Supplementary Materials — Supplementary 1. Compounds and related targets genes of GuBen-ZengGu granules. Supplementary 2. The targets of osteoporosis. Supplementary 3. The interacting genes between osteoporosis and GuBen-ZengGu granules. Supplementary 4. The GBZGG-ingredient-target-OP interaction network. Supplementary 5. The key ingredients. Supplementary 6. Topological analysis results. Supplementary 7. MCODE analysis results. Supplementary 8. KEGG enrichment analysis results. Supplementary 9. The component-disease-pathway-target interaction network. [file 9317557.f1.zip › Suppl 3 Te interacting genes between osteoporosis and GuBen-ZengGu granules (1).txt]

HSD17B1
ESR1
CFTR
HSD17B2
CYP11A1
WNT4
STAR
HSD17B3
CNR2
CNR1
DRD2
PPP2CA
NR1I2
ALOX5
SEC14L2
PRKCB
SOAT1
MTTP
ADRA1A
ESRRG
ESR2
ADRA2A
ADRA1D
ADRA2B
PHKG2
CHRNA7
INS
CALCA
TGFB1
ADRB2
NR0B1
TRPV1
SHH
LEF1
ARRB2
ADRB1
UCHL1
PDE4D
FGFR2
PGR
PPARGC1B
ARRB1
NCOA3
AREG
GPER1
WNT5A
ADRB3
NOS1
RGS2
TRPM8
SOX9
VDR
TRPA1
VKORC1
NQO1
PRKAB1
ADH1A
KCNA2
TPO
CAT
ADH1B
ADH1C
KCNB2
ALDH2
GATM
KCNK4
KCNQ1
CYP17A1
ALDH1A1
LRAT
NR3C2
FBP1
ADH7
IGF1
ASPA
NRXN1
EDN1
OXT
MAGI2
APOE
RAB3A
MC4R
IL1B
SPARC
GPX7
CRLF1
SNTG2
SCGB1A1
OXTR
LEP
CACNA1D
ANK3
PPARD
RYR3
NPPA
STX1A
PAX7
FAS
CYP2E1
RXRB
RARG
RARA
RXRA
RARB
RXRG
HRH2
ANPEP
ABCC2
AKT1
ACVR1
ACSS2
ACVRL1
AMHR2
ABL2
PRKAA1
ABCC9
ABL1
ASS1
ABCA1
ABCC8
ABCB11
ABCB1
SLC25A4
CYP27B1
GC
AR
NR3C1
SLC25A6
AKT2
NFKB1
CYP24A1
GPBAR1
SNAI2
CYP3A4
CALB1
FGF23
GFI1
TCF3
BAX
KL
CYP2R1
PML
S100G
CYP27A1
IRX5
NR1H4
CD36
MGLL
SUMO1
GPR55
CETP
CAV3
C3
ZP3
PTGS1
PTGS2
NCOA2
SLC6A4
OPRM1
GABRA1
BCL2
CASP9
JUN
CASP3
CASP8
PON1
PDE3A
GABRA5
HTR2A
NCOA1
SLC6A3
AKR1B1
PLAU
NOS2
PPARG
ACHE
MAPK14
GSK3B
CCNA2
PKIA
RELA
EGFR
VEGFA
CCND1
BCL2L1
CDKN1A
MMP2
MMP9
MAPK1
IL10
RB1
TNFSF15
IL6
TP63
NFKBIA
APP
MMP1
PCNA
ERBB2
HMOX1
CASP7
ICAM1
BIRC5
IL2
CCNB1
TYR
IFNG
IL4
GSTP1
SLC2A4
INSR
CD40LG
PTGES
MET
OPRD1
TUBB1
MMP13
MMP8
CA2
CDK2
DPP4
XDH
HSP90AA1
PTPN1
PRKACA
PYGM
F7
F2
NCF1
F10
KDR
HSD3B2
HSD3B1
IKBKB
AHSA1
MAPK8
STAT1
CYP1A1
SELE
VCAM1
CYP1B1
AHR
NR1I3
DIO1
GSTM1
SLPI
MMP3
FOS
EIF6
ELK1
ODC1
SOD1
HIF1A
RUNX1T1
CAV1
MYC
F3
GJA1
CXCL8
NOS3
HSPB1
MGAM
PLAT
THBD
SERPINE1
IL1A
MPO
ABCG2
NFE2L2
PARP1
COL3A1
CHEK2
CLDN4
PPARA
CRP
CXCL10
CHUK
SPP1
RUNX2
E2F1
CTSD
IGFBP3
IGF2
IRF1
PCOLCE
KCNMA1
PIK3CG
PTEN
PTGER3
EGF
POR
CYP1A2
CCL2
SULT1E1
COL1A1
DPEP1
HTR1A
HTR1B
HTR2C
