# Supplementary material for: Network Pharmacological Analysis and Animal Experimental Study on Osteoporosis Treatment with GuBen-ZengGu Granules
Source: Evid Based Complement Alternat Med. 2023 Jan 12;2023:9317557. doi: 10.1155/2023/9317557 (PMC9851784; doi:10.1155/2023/9317557)
Supplement: Supplementary Materials — Supplementary 1. Compounds and related targets genes of GuBen-ZengGu granules. Supplementary 2. The targets of osteoporosis. Supplementary 3. The interacting genes between osteoporosis and GuBen-ZengGu granules. Supplementary 4. The GBZGG-ingredient-target-OP interaction network. Supplementary 5. The key ingredients. Supplementary 6. Topological analysis results. Supplementary 7. MCODE analysis results. Supplementary 8. KEGG enrichment analysis results. Supplementary 9. The component-disease-pathway-target interaction network. [file 9317557.f1.zip › Suppl 4 The GBZGG-ingredient-target-OP interaction network.txt]

ID:1191	ABCA1
ID:1191	ABCB1
ID:1191	ABCB11
ID:1191	ABCC2
ID:1191	ABCC8
ID:1191	ABCC9
MOL000098	ABCG2
MOL000098	ABCG2
MOL000098	ABCG2
MOL000098	ABCG2
ID:1191	ABL1
ID:1191	ABL2
MOL003896	ACHE
MOL005321	ACHE
MOL007059	ACHE
MOL000354	ACHE
MOL000371	ACHE
MOL000380	ACHE
MOL000392	ACHE
MOL000422	ACHE
MOL000098	ACHE
MOL000098	ACHE
MOL010496	ACHE
MOL010917	ACHE
MOL000098	ACHE
MOL000422	ACHE
MOL004373	ACHE
MOL004384	ACHE
MOL004386	ACHE
MOL004391	ACHE
MOL000098	ACHE
ID:1191	ACSS2
ID:1191	ACVR1
ID:1191	ACVRL1
ID:20353	ADH1A
ID:20353	ADH1B
ID:20353	ADH1C
MOL000449	ADH1C
MOL000449	ADH1C
ID:20353	ADH7
ID:23596	ADRA1A
ID:2081	ADRA1A
MOL000358	ADRA1A
MOL000449	ADRA1A
MOL000449	ADRA1A
MOL007059	ADRA1A
MOL000378	ADRA1A
MOL000392	ADRA1A
MOL000358	ADRA1A
MOL000449	ADRA1A
MOL000358	ADRA1A
MOL004380	ADRA1A
ID:23596	ADRA1D
ID:2081	ADRA1D
MOL003896	ADRA1D
MOL000371	ADRA1D
MOL000378	ADRA1D
MOL000380	ADRA1D
MOL005384	ADRA1D
MOL010907	ADRA1D
MOL010917	ADRA1D
MOL004380	ADRA1D
MOL004391	ADRA1D
ID:23596	ADRA2A
ID:2081	ADRA2A
MOL000449	ADRA2A
MOL000449	ADRA2A
MOL000449	ADRA2A
MOL004380	ADRA2A
ID:23596	ADRA2B
ID:2081	ADRA2B
MOL004380	ADRA2B
ID:23596	ADRB1
ID:22758	ADRB1
ID:2081	ADRB1
MOL000449	ADRB1
MOL000449	ADRB1
MOL003896	ADRB1
MOL000371	ADRB1
MOL000378	ADRB1
MOL000449	ADRB1
MOL004380	ADRB1
MOL004391	ADRB1
ID:23596	ADRB2
ID:22758	ADRB2
ID:2081	ADRB2
MOL000358	ADRB2
MOL000449	ADRB2
MOL002879	ADRB2
MOL000449	ADRB2
MOL003896	ADRB2
MOL005321	ADRB2
MOL007059	ADRB2
MOL000371	ADRB2
MOL000378	ADRB2
MOL000380	ADRB2
MOL000392	ADRB2
MOL000417	ADRB2
MOL000098	ADRB2
MOL000358	ADRB2
MOL005384	ADRB2
MOL000098	ADRB2
MOL000449	ADRB2
MOL010495	ADRB2
MOL010496	ADRB2
MOL010907	ADRB2
MOL010916	ADRB2
MOL010917	ADRB2
MOL000358	ADRB2
MOL000098	ADRB2
MOL001792	ADRB2
MOL004373	ADRB2
MOL004380	ADRB2
MOL004391	ADRB2
MOL004396	ADRB2
MOL000098	ADRB2
ID:23596	ADRB3
ID:2081	ADRB3
MOL000422	AHR
MOL000098	AHR
MOL000098	AHR
MOL000098	AHR
MOL000422	AHR
MOL000098	AHR
MOL000422	AHSA1
MOL000098	AHSA1
MOL000098	AHSA1
MOL000098	AHSA1
MOL000422	AHSA1
MOL000098	AHSA1
MOL000449	AKR1B1
MOL000449	AKR1B1
MOL000354	AKR1B1
MOL000098	AKR1B1
MOL000098	AKR1B1
MOL000449	AKR1B1
MOL000098	AKR1B1
MOL000098	AKR1B1
ID:1191	AKT1
ID:15271	AKT1
MOL000006	AKT1
MOL000422	AKT1
MOL000098	AKT1
MOL000098	AKT1
MOL000098	AKT1
MOL000422	AKT1
MOL000006	AKT1
MOL000098	AKT1
ID:1191	AKT2
ID:20353	ALDH1A1
ID:20353	ALDH2
ID:11629	ALOX5
MOL000422	ALOX5
MOL000098	ALOX5
MOL000098	ALOX5
MOL000098	ALOX5
MOL000422	ALOX5
MOL000098	ALOX5
ID:1191	AMHR2
ID:20353	ANK3
ID:1191	ANPEP
ID:20353	APOE
MOL000006	APP
MOL008400	APP
MOL000006	APP
ID:1191	AR
MOL003896	AR
MOL005321	AR
MOL000006	AR
MOL008400	AR
MOL000239	AR
MOL000354	AR
MOL000378	AR
MOL000392	AR
MOL000417	AR
MOL000422	AR
MOL000098	AR
MOL000098	AR
MOL010495	AR
MOL010496	AR
MOL010907	AR
MOL010917	AR
MOL000098	AR
MOL003044	AR
MOL003542	AR
MOL000422	AR
MOL004373	AR
MOL004380	AR
MOL004382	AR
MOL004384	AR
MOL004386	AR
MOL004391	AR
MOL000006	AR
MOL000098	AR
ID:23596	AREG
ID:2081	AREG
ID:23596	ARRB1
ID:2081	ARRB1
ID:23596	ARRB2
ID:2081	ARRB2
ID:20353	ASPA
ID:1191	ASS1
ID:1191	BAX
MOL000358	BAX
MOL000422	BAX
MOL000098	BAX
MOL000358	BAX
MOL000098	BAX
MOL000358	BAX
MOL000098	BAX
MOL000422	BAX
MOL000098	BAX
MOL000358	BCL2
MOL000422	BCL2
MOL000098	BCL2
MOL000358	BCL2
MOL000098	BCL2
MOL000358	BCL2
MOL000098	BCL2
MOL000422	BCL2
MOL000098	BCL2
MOL000006	BCL2L1
MOL000098	BCL2L1
MOL000098	BCL2L1
MOL000098	BCL2L1
MOL000006	BCL2L1
MOL000098	BCL2L1
MOL000006	BIRC5
MOL000098	BIRC5
MOL000098	BIRC5
MOL000098	BIRC5
MOL000006	BIRC5
MOL000098	BIRC5
ID:15271	C3
MOL007059	CA2
ID:20353	CACNA1D
ID:1191	CALB1
ID:23596	CALCA
ID:2081	CALCA
MOL000358	CASP3
MOL000006	CASP3
MOL000422	CASP3
MOL000098	CASP3
MOL000358	CASP3
MOL000098	CASP3
MOL000358	CASP3
MOL000098	CASP3
MOL000422	CASP3
MOL000006	CASP3
MOL000098	CASP3
MOL000006	CASP7
MOL000006	CASP7
MOL000358	CASP8
MOL000098	CASP8
MOL000358	CASP8
MOL000098	CASP8
MOL000358	CASP8
MOL000098	CASP8
MOL000098	CASP8
MOL000358	CASP9
MOL000006	CASP9
MOL000098	CASP9
MOL000358	CASP9
MOL000098	CASP9
MOL000358	CASP9
MOL000098	CASP9
MOL000006	CASP9
MOL000098	CASP9
ID:20353	CAT
MOL000098	CAV1
MOL000098	CAV1
MOL000098	CAV1
MOL000098	CAV1
ID:15271	CAV3
MOL000098	CCL2
MOL000098	CCL2
MOL003896	CCNA2
MOL008400	CCNA2
MOL000354	CCNA2
MOL000378	CCNA2
MOL000392	CCNA2
MOL000417	CCNA2
MOL010495	CCNA2
MOL010496	CCNA2
MOL003542	CCNA2
MOL004373	CCNA2
MOL004391	CCNA2
MOL004396	CCNA2
MOL000006	CCNB1
MOL000098	CCNB1
MOL000098	CCNB1
MOL000098	CCNB1
MOL000006	CCNB1
MOL000098	CCNB1
MOL000006	CCND1
MOL000098	CCND1
MOL000098	CCND1
MOL000098	CCND1
MOL000006	CCND1
MOL000098	CCND1
ID:15271	CD36
MOL000006	CD40LG
MOL000098	CD40LG
MOL000098	CD40LG
MOL000098	CD40LG
MOL000006	CD40LG
MOL000098	CD40LG
MOL000006	CDKN1A
MOL000098	CDKN1A
MOL000098	CDKN1A
MOL000098	CDKN1A
MOL000006	CDKN1A
MOL000098	CDKN1A
ID:15271	CETP
ID:4108	CFTR
ID:2171	CFTR
ID:24188	CFTR
ID:4341	CFTR
ID:4339	CFTR
MOL000098	CHEK2
MOL000098	CHEK2
MOL000098	CHEK2
MOL000098	CHEK2
ID:23596	CHRNA7
ID:2081	CHRNA7
MOL000358	CHRNA7
MOL000449	CHRNA7
MOL000449	CHRNA7
MOL003896	CHRNA7
MOL005321	CHRNA7
MOL007059	CHRNA7
MOL000380	CHRNA7
MOL000449	CHRNA7
MOL000358	CHRNA7
MOL004380	CHRNA7
MOL000098	CHUK
MOL000098	CHUK
MOL000098	CHUK
MOL000098	CHUK
MOL000098	CLDN4
MOL000098	CLDN4
MOL000098	CLDN4
MOL000098	CLDN4
ID:20065	CNR1
ID:2172	CNR1
ID:11245	CNR1
ID:2175	CNR1
ID:4338	CNR1
ID:15271	CNR1
ID:1897	CNR1
ID:11245	CNR1
ID:4340	CNR1
ID:4334	CNR1
ID:20065	CNR2
ID:2172	CNR2
ID:11245	CNR2
ID:2175	CNR2
ID:4338	CNR2
ID:15271	CNR2
ID:1897	CNR2
ID:11245	CNR2
ID:4340	CNR2
ID:4334	CNR2
MOL000098	COL1A1
MOL000098	COL3A1
MOL000098	COL3A1
MOL000098	COL3A1
MOL000098	COL3A1
ID:20353	CRLF1
MOL000098	CRP
MOL000098	CRP
MOL000098	CRP
MOL000098	CRP
MOL000098	CTSD
MOL000098	CTSD
MOL000098	CTSD
MOL000098	CTSD
MOL000098	CXCL10
MOL000098	CXCL10
MOL000098	CXCL10
MOL000098	CXCL10
MOL000098	CXCL8
MOL000098	CXCL8
MOL000098	CXCL8
MOL000098	CXCL8
ID:4108	CYP11A1
ID:2171	CYP11A1
ID:20353	CYP11A1
ID:24188	CYP11A1
ID:4341	CYP11A1
ID:4339	CYP11A1
ID:20353	CYP17A1
ID:22758	CYP17A1
MOL000422	CYP1A1
MOL000098	CYP1A1
MOL000098	CYP1A1
MOL000098	CYP1A1
MOL000422	CYP1A1
MOL000098	CYP1A1
MOL000098	CYP1A2
MOL000422	CYP1B1
MOL000098	CYP1B1
MOL000098	CYP1B1
MOL000098	CYP1B1
MOL000422	CYP1B1
MOL000098	CYP1B1
ID:1191	CYP24A1
ID:1191	CYP27A1
ID:1191	CYP27B1
ID:20353	CYP2E1
ID:1191	CYP2R1
ID:1191	CYP3A4
MOL000422	CYP3A4
MOL000098	CYP3A4
MOL000098	CYP3A4
MOL000098	CYP3A4
MOL000422	CYP3A4
MOL000098	CYP3A4
MOL000422	DIO1
MOL000098	DIO1
MOL000098	DIO1
MOL000098	DIO1
MOL000422	DIO1
MOL000098	DIO1
MOL010916	DPEP1
MOL003896	DPP4
MOL005321	DPP4
MOL000006	DPP4
MOL007059	DPP4
MOL000239	DPP4
MOL000354	DPP4
MOL000378	DPP4
MOL000392	DPP4
MOL000417	DPP4
MOL000422	DPP4
MOL000098	DPP4
MOL000098	DPP4
MOL010495	DPP4
MOL010496	DPP4
MOL000098	DPP4
MOL003044	DPP4
MOL003542	DPP4
MOL000422	DPP4
MOL004373	DPP4
MOL004384	DPP4
MOL004386	DPP4
MOL004391	DPP4
MOL000006	DPP4
MOL000098	DPP4
ID:20065	DRD2
ID:2172	DRD2
ID:11245	DRD2
ID:2175	DRD2
ID:4338	DRD2
ID:15271	DRD2
ID:1897	DRD2
ID:11245	DRD2
ID:4340	DRD2
ID:4334	DRD2
MOL004380	DRD2
MOL000098	E2F1
MOL000098	E2F1
MOL000098	E2F1
MOL000098	E2F1
ID:20353	EDN1
MOL000098	EGF
MOL000006	EGFR
MOL000098	EGFR
MOL000098	EGFR
MOL000098	EGFR
MOL000006	EGFR
MOL000098	EGFR
MOL000098	EIF6
MOL000098	EIF6
MOL000098	EIF6
MOL000098	EIF6
MOL000098	ELK1
MOL000098	ELK1
MOL000098	ELK1
MOL000098	ELK1
MOL000006	ERBB2
MOL000098	ERBB2
MOL000098	ERBB2
MOL000098	ERBB2
MOL000006	ERBB2
MOL000098	ERBB2
ID:4108	ESR1
ID:23596	ESR1
ID:2171	ESR1
ID:20353	ESR1
ID:22758	ESR1
ID:2081	ESR1
ID:1191	ESR1
ID:24188	ESR1
ID:4341	ESR1
ID:15271	ESR1
ID:4339	ESR1
MOL003896	ESR1
MOL008400	ESR1
MOL008411	ESR1
MOL000354	ESR1
MOL000371	ESR1
MOL000378	ESR1
MOL000380	ESR1
MOL000392	ESR1
MOL000417	ESR1
MOL010495	ESR1
MOL010496	ESR1
MOL001792	ESR1
MOL003044	ESR1
MOL003542	ESR1
MOL004373	ESR1
MOL004382	ESR1
MOL004391	ESR1
MOL004396	ESR1
ID:23596	ESR2
ID:2081	ESR2
MOL003896	ESR2
MOL008400	ESR2
MOL003896	ESR2
MOL008400	ESR2
MOL000239	ESR2
MOL000354	ESR2
MOL000378	ESR2
MOL000392	ESR2
MOL000417	ESR2
MOL000239	ESR2
MOL000354	ESR2
MOL000378	ESR2
MOL000392	ESR2
MOL000417	ESR2
MOL010495	ESR2
MOL010495	ESR2
MOL004373	ESR2
MOL004384	ESR2
MOL004391	ESR2
MOL004373	ESR2
MOL004384	ESR2
MOL004391	ESR2
ID:23596	ESRRG
ID:2081	ESRRG
MOL000378	F10
MOL000098	F10
MOL010495	F10
MOL010496	F10
MOL000098	F10
MOL003542	F10
MOL004373	F10
MOL004382	F10
MOL004384	F10
MOL004386	F10
MOL004388	F10
MOL000098	F10
MOL000354	F2
MOL000371	F2
MOL000378	F2
MOL000380	F2
MOL000392	F2
MOL000422	F2
MOL000433	F2
MOL000098	F2
MOL010495	F2
MOL010496	F2
MOL000098	F2
MOL003542	F2
MOL000422	F2
MOL004373	F2
MOL004391	F2
MOL000098	F2
MOL000098	F3
MOL000098	F3
MOL000098	F3
MOL000098	F3
MOL000354	F7
MOL000422	F7
MOL000098	F7
MOL005384	F7
MOL000098	F7
MOL000098	F7
MOL003542	F7
MOL000422	F7
MOL004373	F7
MOL000098	F7
ID:20353	FAS
ID:20353	FBP1
ID:1191	FGF23
ID:23596	FGFR2
ID:2081	FGFR2
MOL000098	FOS
MOL000098	FOS
MOL000098	FOS
MOL000098	FOS
MOL000358	GABRA1
MOL000449	GABRA1
MOL000449	GABRA1
MOL003896	GABRA1
MOL005321	GABRA1
MOL000296	GABRA1
MOL000354	GABRA1
MOL000371	GABRA1
MOL000378	GABRA1
MOL000380	GABRA1
MOL000422	GABRA1
MOL000098	GABRA1
MOL000358	GABRA1
MOL000098	GABRA1
MOL000449	GABRA1
MOL010913	GABRA1
MOL000358	GABRA1
MOL000098	GABRA1
MOL003542	GABRA1
MOL000422	GABRA1
MOL004380	GABRA1
MOL004391	GABRA1
MOL000622	GABRA1
MOL000098	GABRA1
MOL000296	GABRA5
MOL000358	GABRA5
ID:20353	GATM
ID:1191	GC
ID:1191	GFI1
MOL000098	GJA1
MOL000098	GJA1
MOL000098	GJA1
MOL000098	GJA1
ID:1191	GPBAR1
ID:23596	GPER1
ID:2081	GPER1
ID:15271	GPR55
ID:20353	GPX7
MOL003896	GSK3B
MOL008400	GSK3B
MOL000354	GSK3B
MOL000378	GSK3B
MOL000392	GSK3B
MOL000417	GSK3B
MOL000433	GSK3B
MOL010495	GSK3B
MOL010496	GSK3B
MOL003044	GSK3B
MOL003542	GSK3B
MOL004373	GSK3B
MOL004391	GSK3B
MOL000422	GSTM1
MOL000098	GSTM1
MOL000098	GSTM1
MOL000098	GSTM1
MOL000422	GSTM1
MOL000098	GSTM1
MOL000006	GSTP1
MOL000098	GSTP1
MOL000098	HIF1A
MOL000098	HIF1A
MOL000098	HIF1A
MOL000098	HIF1A
MOL000006	HMOX1
MOL000422	HMOX1
MOL000098	HMOX1
MOL000098	HMOX1
MOL000098	HMOX1
MOL000422	HMOX1
MOL000006	HMOX1
MOL000098	HMOX1
ID:22758	HRH2
ID:4108	HSD17B1
ID:2171	HSD17B1
ID:22758	HSD17B1
ID:24188	HSD17B1
ID:4341	HSD17B1
ID:12017	HSD17B1
ID:15271	HSD17B1
ID:4339	HSD17B1
ID:4108	HSD17B2
ID:2171	HSD17B2
ID:24188	HSD17B2
ID:4341	HSD17B2
ID:4339	HSD17B2
ID:4108	HSD17B3
ID:2171	HSD17B3
ID:24188	HSD17B3
ID:4341	HSD17B3
ID:4339	HSD17B3
MOL000392	HSD3B1
MOL000392	HSD3B2
MOL000239	HSP90AA1
MOL000354	HSP90AA1
MOL000378	HSP90AA1
MOL000380	HSP90AA1
MOL000387	HSP90AA1
MOL000392	HSP90AA1
MOL000417	HSP90AA1
MOL000422	HSP90AA1
MOL000442	HSP90AA1
MOL000098	HSP90AA1
MOL010496	HSP90AA1
MOL010907	HSP90AA1
MOL010916	HSP90AA1
MOL010917	HSP90AA1
MOL000358	HSP90AA1
MOL000098	HSP90AA1
MOL001792	HSP90AA1
MOL003044	HSP90AA1
MOL003542	HSP90AA1
MOL000422	HSP90AA1
MOL004367	HSP90AA1
MOL004373	HSP90AA1
MOL004388	HSP90AA1
MOL004391	HSP90AA1
MOL004396	HSP90AA1
MOL000006	HSP90AA1
MOL000098	HSP90AA1
MOL000098	HSPB1
MOL000098	HSPB1
MOL000098	HSPB1
MOL000098	HSPB1
MOL004380	HTR1A
MOL004380	HTR1B
MOL000358	HTR2A
MOL000449	HTR2A
MOL000449	HTR2A
MOL000378	HTR2A
MOL000449	HTR2A
MOL000358	HTR2A
MOL004380	HTR2A
MOL004380	HTR2C
MOL000006	ICAM1
MOL000422	ICAM1
MOL000098	ICAM1
MOL000098	ICAM1
MOL000098	ICAM1
MOL000422	ICAM1
MOL000006	ICAM1
MOL000098	ICAM1
MOL000006	IFNG
MOL000098	IFNG
MOL000098	IFNG
MOL000098	IFNG
MOL000006	IFNG
MOL000098	IFNG
ID:20353	IGF1
MOL000098	IGF2
MOL000098	IGF2
MOL000098	IGF2
MOL000098	IGF2
MOL000098	IGFBP3
MOL000098	IGFBP3
MOL000098	IGFBP3
MOL000098	IGFBP3
MOL000422	IKBKB
MOL000422	IKBKB
MOL000422	IKBKB
MOL000422	IKBKB
MOL000006	IL10
MOL000098	IL10
MOL000098	IL10
MOL000098	IL10
MOL000006	IL10
MOL000098	IL10
MOL000098	IL1A
MOL000098	IL1A
MOL000098	IL1A
MOL000098	IL1A
ID:20353	IL1B
MOL000098	IL1B
MOL000098	IL1B
MOL000098	IL1B
MOL000098	IL1B
MOL000006	IL2
MOL000098	IL2
MOL000098	IL2
MOL000098	IL2
MOL000006	IL2
MOL000098	IL2
MOL000006	IL4
MOL000006	IL4
MOL000392	IL4
MOL000392	IL4
MOL000006	IL4
MOL000006	IL4
MOL000006	IL6
MOL000098	IL6
MOL000098	IL6
MOL000098	IL6
MOL000006	IL6
MOL000098	IL6
ID:23596	INS
ID:2081	INS
MOL000006	INSR
MOL000422	INSR
MOL000098	INSR
MOL000098	INSR
MOL000098	INSR
MOL000422	INSR
MOL000006	INSR
MOL000098	INSR
MOL000098	IRF1
MOL000098	IRF1
MOL000098	IRF1
MOL000098	IRF1
ID:1191	IRX5
MOL000358	JUN
MOL000006	JUN
MOL000392	JUN
MOL000422	JUN
MOL000098	JUN
MOL000358	JUN
MOL000098	JUN
MOL000358	JUN
MOL000098	JUN
MOL000422	JUN
MOL000006	JUN
MOL000098	JUN
ID:20353	KCNA2
ID:20353	KCNB2
ID:20353	KCNK4
MOL000378	KCNMA1
MOL000387	KCNMA1
MOL003542	KCNMA1
MOL004373	KCNMA1
MOL004388	KCNMA1
ID:20353	KCNQ1
MOL000387	KDR
MOL003542	KDR
MOL004373	KDR
ID:1191	KL
ID:23596	LEF1
ID:2081	LEF1
ID:20353	LEP
ID:20353	LRAT
ID:20353	MAGI2
MOL000006	MAPK1
MOL000098	MAPK1
MOL000098	MAPK1
MOL000098	MAPK1
MOL000006	MAPK1
MOL000098	MAPK1
MOL003896	MAPK14
MOL008400	MAPK14
MOL000354	MAPK14
MOL000378	MAPK14
MOL000392	MAPK14
MOL000417	MAPK14
MOL010495	MAPK14
MOL010496	MAPK14
MOL003044	MAPK14
MOL003542	MAPK14
MOL004373	MAPK14
MOL004391	MAPK14
MOL000422	MAPK8
MOL000422	MAPK8
ID:20353	MC4R
MOL000006	MET
MOL000387	MET
MOL000006	MET
MOL000098	MGAM
MOL000098	MGAM
MOL000098	MGAM
MOL000098	MGAM
ID:15271	MGLL
MOL000006	MMP1
MOL000422	MMP1
MOL000098	MMP1
MOL000098	MMP1
MOL000098	MMP1
MOL000422	MMP1
MOL000006	MMP1
MOL000098	MMP1
MOL008400	MMP13
MOL000006	MMP2
MOL000098	MMP2
MOL000098	MMP2
MOL000098	MMP2
MOL000006	MMP2
MOL000098	MMP2
MOL000098	MMP3
MOL000098	MMP3
MOL000098	MMP3
MOL000098	MMP3
MOL008400	MMP8
MOL000006	MMP9
MOL000098	MMP9
MOL000098	MMP9
MOL000098	MMP9
MOL000006	MMP9
MOL000098	MMP9
MOL000098	MPO
MOL000098	MPO
MOL000098	MPO
MOL000098	MPO
ID:2172	MTTP
ID:11245	MTTP
ID:2175	MTTP
ID:4338	MTTP
ID:15271	MTTP
ID:1897	MTTP
ID:11245	MTTP
ID:4340	MTTP
ID:4334	MTTP
MOL000098	MYC
MOL000098	MYC
MOL000098	MYC
MOL000098	MYC
MOL000354	NCF1
MOL000098	NCF1
MOL000098	NCF1
MOL000098	NCF1
MOL000098	NCF1
MOL000449	NCOA1
MOL000449	NCOA1
MOL003896	NCOA1
MOL007059	NCOA1
MOL008400	NCOA1
MOL000354	NCOA1
MOL000380	NCOA1
MOL005384	NCOA1
MOL000449	NCOA1
MOL003044	NCOA1
MOL004373	NCOA1
MOL000358	NCOA2
MOL000449	NCOA2
MOL001006	NCOA2
MOL003036	NCOA2
MOL000449	NCOA2
MOL003896	NCOA2
MOL004355	NCOA2
MOL000006	NCOA2
MOL006774	NCOA2
MOL007514	NCOA2
MOL000239	NCOA2
MOL000296	NCOA2
MOL000354	NCOA2
MOL000371	NCOA2
MOL000378	NCOA2
MOL000379	NCOA2
MOL000380	NCOA2
MOL000417	NCOA2
MOL000422	NCOA2
MOL000098	NCOA2
MOL000358	NCOA2
MOL005320	NCOA2
MOL007563	NCOA2
MOL000098	NCOA2
MOL000359	NCOA2
MOL000449	NCOA2
MOL010495	NCOA2
MOL010496	NCOA2
MOL000358	NCOA2
MOL000359	NCOA2
MOL000098	NCOA2
MOL001510	NCOA2
MOL001645	NCOA2
MOL001771	NCOA2
MOL003044	NCOA2
MOL003542	NCOA2
MOL000359	NCOA2
MOL000422	NCOA2
MOL004367	NCOA2
MOL004373	NCOA2
MOL004382	NCOA2
MOL004384	NCOA2
MOL004386	NCOA2
MOL004396	NCOA2
MOL004427	NCOA2
MOL000006	NCOA2
MOL000098	NCOA2
ID:23596	NCOA3
ID:2081	NCOA3
MOL000098	NFE2L2
MOL000098	NFE2L2
MOL000098	NFE2L2
MOL000098	NFE2L2
ID:1191	NFKB1
MOL000006	NFKBIA
MOL000098	NFKBIA
MOL000098	NFKBIA
MOL000098	NFKBIA
MOL000006	NFKBIA
MOL000098	NFKBIA
ID:23596	NOS1
ID:2081	NOS1
MOL003896	NOS2
MOL008400	NOS2
MOL000239	NOS2
MOL000354	NOS2
MOL000371	NOS2
MOL000378	NOS2
MOL000380	NOS2
MOL000392	NOS2
MOL000417	NOS2
MOL000422	NOS2
MOL010495	NOS2
MOL010913	NOS2
MOL003044	NOS2
MOL000422	NOS2
MOL004373	NOS2
MOL004384	NOS2
MOL004386	NOS2
MOL004391	NOS2
MOL000098	NOS3
MOL000354	NOS3
MOL000371	NOS3
MOL000378	NOS3
MOL000392	NOS3
MOL000422	NOS3
MOL000098	NOS3
MOL000098	NOS3
MOL000098	NOS3
MOL010495	NOS3
MOL010496	NOS3
MOL010907	NOS3
MOL000098	NOS3
MOL000098	NOS3
MOL000422	NOS3
MOL004373	NOS3
MOL004391	NOS3
MOL000098	NOS3
ID:20353	NPPA
ID:18074	NQO1
ID:12017	NQO1
MOL000098	NQO1
MOL000098	NQO1
MOL000098	NQO1
MOL000098	NQO1
ID:23596	NR0B1
ID:2081	NR0B1
ID:1191	NR1H4
ID:11629	NR1I2
MOL000422	NR1I2
MOL000098	NR1I2
MOL000098	NR1I2
MOL000098	NR1I2
MOL000422	NR1I2
MOL000098	NR1I2
MOL000422	NR1I3
MOL000098	NR1I3
MOL000098	NR1I3
MOL000098	NR1I3
MOL000422	NR1I3
MOL000098	NR1I3
ID:1191	NR3C1
MOL008397	NR3C1
ID:20353	NR3C2
ID:22758	NR3C2
MOL000449	NR3C2
MOL001006	NR3C2
MOL003036	NR3C2
MOL000449	NR3C2
MOL004355	NR3C2
MOL008407	NR3C2
MOL000359	NR3C2
MOL000449	NR3C2
MOL000359	NR3C2
MOL000359	NR3C2
ID:20353	NRXN1
MOL000098	ODC1
MOL000098	ODC1
MOL000098	ODC1
MOL000098	ODC1
MOL007059	OPRD1
MOL000378	OPRD1
MOL010917	OPRD1
MOL004380	OPRD1
MOL000358	OPRM1
MOL003896	OPRM1
MOL007059	OPRM1
MOL008411	OPRM1
MOL000371	OPRM1
MOL000358	OPRM1
MOL010907	OPRM1
MOL010917	OPRM1
MOL000358	OPRM1
MOL004380	OPRM1
ID:20353	OXT
ID:20353	OXTR
MOL000098	PARP1
MOL000098	PARP1
MOL000098	PARP1
MOL000098	PARP1
ID:20353	PAX7
MOL000006	PCNA
MOL000006	PCNA
MOL000098	PCOLCE
MOL000098	PCOLCE
MOL000098	PCOLCE
MOL000098	PCOLCE
MOL000358	PDE3A
MOL003896	PDE3A
MOL005321	PDE3A
MOL008400	PDE3A
MOL000296	PDE3A
MOL000371	PDE3A
MOL000378	PDE3A
MOL000392	PDE3A
MOL000417	PDE3A
MOL000296	PDE3A
MOL000371	PDE3A
MOL000378	PDE3A
MOL000392	PDE3A
MOL000417	PDE3A
MOL000358	PDE3A
MOL005384	PDE3A
MOL000358	PDE3A
MOL003542	PDE3A
MOL004380	PDE3A
MOL004391	PDE3A
MOL003542	PDE3A
MOL004380	PDE3A
MOL004391	PDE3A
ID:23596	PDE4D
ID:2081	PDE4D
ID:23596	PGR
ID:20353	PGR
ID:22758	PGR
ID:2081	PGR
ID:1191	PGR
MOL000358	PGR
MOL000449	PGR
MOL001006	PGR
MOL003036	PGR
MOL000449	PGR
MOL004355	PGR
MOL006774	PGR
MOL008407	PGR
MOL000211	PGR
MOL000296	PGR
MOL000033	PGR
MOL000422	PGR
MOL000358	PGR
MOL000359	PGR
MOL000449	PGR
MOL000358	PGR
MOL000359	PGR
MOL001510	PGR
MOL001771	PGR
MOL000359	PGR
MOL000422	PGR
ID:23596	PHKG2
ID:2081	PHKG2
MOL000354	PIK3CG
MOL000422	PIK3CG
MOL000098	PIK3CG
MOL000358	PIK3CG
MOL000098	PIK3CG
MOL001792	PIK3CG
MOL003044	PIK3CG
MOL000422	PIK3CG
MOL000006	PIK3CG
MOL000098	PIK3CG
MOL003896	PKIA
MOL000392	PKIA
MOL001792	PKIA
MOL000098	PLAT
MOL000098	PLAT
MOL000098	PLAT
MOL000098	PLAT
MOL000449	PLAU
MOL000449	PLAU
MOL000098	PLAU
MOL000098	PLAU
MOL000449	PLAU
MOL000098	PLAU
MOL000098	PLAU
ID:1191	PML
MOL000358	PON1
MOL000098	PON1
MOL000358	PON1
MOL000098	PON1
MOL000358	PON1
MOL000098	PON1
MOL000098	PON1
MOL000098	POR
MOL000098	PPARA
MOL000098	PPARA
MOL000098	PPARA
MOL000098	PPARA
ID:20353	PPARD
MOL000354	PPARD
MOL000098	PPARD
MOL000098	PPARD
MOL000098	PPARD
MOL000098	PPARD
MOL003896	PPARG
MOL005321	PPARG
MOL000006	PPARG
MOL008400	PPARG
MOL000354	PPARG
MOL000378	PPARG
MOL000392	PPARG
MOL000392	PPARG
MOL000417	PPARG
MOL000422	PPARG
MOL000422	PPARG
MOL000098	PPARG
MOL000098	PPARG
MOL000098	PPARG
MOL000098	PPARG
MOL010495	PPARG
MOL010496	PPARG
MOL000098	PPARG
MOL000098	PPARG
MOL003044	PPARG
MOL003542	PPARG
MOL000422	PPARG
MOL000422	PPARG
MOL004373	PPARG
MOL004391	PPARG
MOL000006	PPARG
MOL000098	PPARG
MOL000098	PPARG
ID:23596	PPARGC1B
ID:2081	PPARGC1B
ID:11629	PPP2CA
ID:1191	PRKAA1
ID:20353	PRKAB1
MOL000354	PRKACA
MOL000378	PRKACA
MOL000392	PRKACA
MOL000417	PRKACA
MOL000422	PRKACA
MOL000098	PRKACA
MOL000449	PRKACA
MOL010916	PRKACA
MOL000358	PRKACA
MOL000098	PRKACA
MOL001792	PRKACA
MOL003044	PRKACA
MOL000422	PRKACA
MOL004386	PRKACA
MOL000006	PRKACA
MOL000098	PRKACA
ID:11629	PRKCB
MOL000098	PRKCB
MOL000098	PRKCB
MOL000098	PRKCB
MOL000098	PRKCB
MOL000098	PTEN
MOL000098	PTEN
MOL000098	PTEN
MOL000098	PTGER3
MOL000098	PTGER3
MOL000098	PTGER3
MOL000098	PTGER3
MOL000006	PTGES
MOL000006	PTGES
ID:1897	PTGS1
MOL000358	PTGS1
MOL000449	PTGS1
MOL000449	PTGS1
MOL003896	PTGS1
MOL005321	PTGS1
MOL000006	PTGS1
MOL008400	PTGS1
MOL000239	PTGS1
MOL000296	PTGS1
MOL000354	PTGS1
MOL000371	PTGS1
MOL000378	PTGS1
MOL000380	PTGS1
MOL000387	PTGS1
MOL000392	PTGS1
MOL000417	PTGS1
MOL000422	PTGS1
MOL000098	PTGS1
MOL000358	PTGS1
MOL005320	PTGS1
MOL005384	PTGS1
MOL000098	PTGS1
MOL000449	PTGS1
MOL010495	PTGS1
MOL010496	PTGS1
MOL010907	PTGS1
MOL010916	PTGS1
MOL010917	PTGS1
MOL000358	PTGS1
MOL000098	PTGS1
MOL001645	PTGS1
MOL001792	PTGS1
MOL003044	PTGS1
MOL003542	PTGS1
MOL000422	PTGS1
MOL004373	PTGS1
MOL004380	PTGS1
MOL004388	PTGS1
MOL004391	PTGS1
MOL000006	PTGS1
MOL000098	PTGS1
ID:1897	PTGS2
MOL000358	PTGS2
MOL000449	PTGS2
MOL002140	PTGS2
MOL000449	PTGS2
MOL003896	PTGS2
MOL005321	PTGS2
MOL000006	PTGS2
MOL007059	PTGS2
MOL008400	PTGS2
MOL000239	PTGS2
MOL000296	PTGS2
MOL000354	PTGS2
MOL000371	PTGS2
MOL000378	PTGS2
MOL000379	PTGS2
MOL000380	PTGS2
MOL000387	PTGS2
MOL000392	PTGS2
MOL000417	PTGS2
MOL000422	PTGS2
MOL000442	PTGS2
MOL000098	PTGS2
MOL000358	PTGS2
MOL005320	PTGS2
MOL005384	PTGS2
MOL007563	PTGS2
MOL000098	PTGS2
MOL008864	PTGS2
MOL008871	PTGS2
MOL000449	PTGS2
MOL010495	PTGS2
MOL010496	PTGS2
MOL010907	PTGS2
MOL010916	PTGS2
MOL010917	PTGS2
MOL000358	PTGS2
MOL000098	PTGS2
MOL001645	PTGS2
MOL001792	PTGS2
MOL003044	PTGS2
MOL003542	PTGS2
MOL000422	PTGS2
MOL004367	PTGS2
MOL004373	PTGS2
MOL004380	PTGS2
MOL004382	PTGS2
MOL004384	PTGS2
MOL004386	PTGS2
MOL004388	PTGS2
MOL004391	PTGS2
MOL004396	PTGS2
MOL004427	PTGS2
MOL000006	PTGS2
MOL000098	PTGS2
MOL000354	PTPN1
MOL010916	PTPN1
MOL000354	PYGM
MOL003542	PYGM
ID:20353	RAB3A
ID:22758	RARA
ID:2309	RARA
ID:1897	RARA
ID:22758	RARB
ID:2309	RARB
ID:1897	RARB
ID:22758	RARG
ID:2309	RARG
ID:1897	RARG
MOL000006	RB1
MOL000098	RB1
MOL000098	RB1
MOL000098	RB1
MOL000006	RB1
MOL000098	RB1
MOL000006	RELA
MOL000354	RELA
MOL000422	RELA
MOL000098	RELA
MOL000098	RELA
MOL000098	RELA
MOL000422	RELA
MOL000006	RELA
MOL000098	RELA
ID:23596	RGS2
ID:2081	RGS2
MOL000098	RUNX1T1
MOL000098	RUNX1T1
MOL000098	RUNX1T1
MOL000098	RUNX1T1
MOL000098	RUNX2
MOL000098	RUNX2
MOL000098	RUNX2
MOL000098	RUNX2
ID:22758	RXRA
ID:1191	RXRA
ID:2309	RXRA
ID:1897	RXRA
MOL000449	RXRA
MOL002140	RXRA
MOL000449	RXRA
MOL003896	RXRA
MOL005321	RXRA
MOL007059	RXRA
MOL008400	RXRA
MOL000296	RXRA
MOL000371	RXRA
MOL000378	RXRA
MOL000380	RXRA
MOL000392	RXRA
MOL000417	RXRA
MOL000442	RXRA
MOL000098	RXRA
MOL005384	RXRA
MOL000098	RXRA
MOL000449	RXRA
MOL010495	RXRA
MOL010496	RXRA
MOL010907	RXRA
MOL010917	RXRA
MOL000098	RXRA
MOL001645	RXRA
MOL001792	RXRA
MOL003542	RXRA
MOL004373	RXRA
MOL004391	RXRA
MOL000098	RXRA
ID:22758	RXRB
ID:2309	RXRB
ID:1897	RXRB
ID:22758	RXRG
ID:2309	RXRG
ID:1897	RXRG
MOL005320	RXRG
ID:20353	RYR3
ID:1191	S100G
ID:20353	SCGB1A1
ID:11629	SEC14L2
MOL000422	SELE
MOL000098	SELE
MOL000098	SELE
MOL000098	SELE
MOL000422	SELE
MOL000098	SELE
MOL000098	SERPINE1
MOL000098	SERPINE1
MOL000098	SERPINE1
MOL000098	SERPINE1
ID:23596	SHH
ID:2081	SHH
ID:1191	SLC25A4
ID:1191	SLC25A6
MOL000006	SLC2A4
MOL000422	SLC2A4
MOL000098	SLC2A4
MOL000098	SLC2A4
MOL000098	SLC2A4
MOL000422	SLC2A4
MOL000006	SLC2A4
MOL000098	SLC2A4
MOL000449	SLC6A3
MOL000449	SLC6A3
MOL003896	SLC6A3
MOL000378	SLC6A3
MOL000392	SLC6A3
MOL000449	SLC6A3
MOL010495	SLC6A3
MOL010496	SLC6A3
MOL010917	SLC6A3
MOL004380	SLC6A3
MOL004391	SLC6A3
MOL000358	SLC6A4
MOL003896	SLC6A4
MOL000378	SLC6A4
MOL000392	SLC6A4
MOL000358	SLC6A4
MOL010917	SLC6A4
MOL000358	SLC6A4
MOL001792	SLC6A4
MOL004380	SLC6A4
MOL004391	SLC6A4
MOL000422	SLPI
MOL000422	SLPI
ID:1191	SNAI2
ID:20353	SNTG2
ID:2172	SOAT1
ID:11245	SOAT1
ID:2175	SOAT1
ID:1191	SOAT1
ID:4338	SOAT1
ID:15271	SOAT1
ID:1897	SOAT1
ID:11245	SOAT1
ID:4340	SOAT1
ID:4334	SOAT1
MOL000098	SOD1
MOL000098	SOD1
MOL000098	SOD1
MOL000098	SOD1
ID:23596	SOX9
ID:2081	SOX9
ID:20353	SPARC
MOL000098	SPP1
MOL000098	SPP1
MOL000098	SPP1
MOL000098	SPP1
ID:4108	STAR
ID:2171	STAR
ID:24188	STAR
ID:4341	STAR
ID:4339	STAR
MOL000422	STAT1
MOL000098	STAT1
MOL000098	STAT1
MOL000098	STAT1
MOL000422	STAT1
MOL000098	STAT1
ID:20353	STX1A
MOL000098	SULT1E1
ID:15271	SUMO1
ID:1191	TCF3
ID:23596	TGFB1
ID:2081	TGFB1
MOL000358	TGFB1
MOL000098	TGFB1
MOL000358	TGFB1
MOL000098	TGFB1
MOL000358	TGFB1
MOL000098	TGFB1
MOL000098	TGFB1
MOL000098	THBD
MOL000098	THBD
MOL000098	THBD
MOL000098	THBD
MOL000006	TNFSF15
MOL000422	TNFSF15
MOL000098	TNFSF15
MOL000098	TNFSF15
MOL000098	TNFSF15
MOL000422	TNFSF15
MOL000006	TNFSF15
MOL000098	TNFSF15
MOL000006	TP63
MOL000098	TP63
MOL000098	TP63
MOL000098	TP63
MOL000006	TP63
MOL000098	TP63
ID:20353	TPO
ID:23596	TRPA1
ID:2081	TRPA1
ID:23596	TRPM8
ID:2081	TRPM8
ID:23596	TRPV1
ID:2081	TRPV1
MOL008393	TUBB1
MOL000006	TYR
MOL000006	TYR
ID:23596	UCHL1
ID:2081	UCHL1
MOL000422	VCAM1
MOL000098	VCAM1
MOL000098	VCAM1
MOL000098	VCAM1
MOL000422	VCAM1
MOL000098	VCAM1
ID:23596	VDR
ID:22758	VDR
ID:2081	VDR
ID:1191	VDR
ID:2309	VDR
MOL000006	VEGFA
MOL000098	VEGFA
ID:18074	VKORC1
ID:12017	VKORC1
ID:4108	WNT4
ID:23596	WNT4
ID:2171	WNT4
ID:2081	WNT4
ID:1191	WNT4
ID:24188	WNT4
ID:4341	WNT4
ID:4339	WNT4
ID:23596	WNT5A
ID:2081	WNT5A
ID:15271	ZP3
BGZ	ID:11245
BGZ	ID:11629
BGZ	ID:1191
BGZ	ID:18074
BGZ	ID:20065
BGZ	ID:20353
BGZ	ID:2081
BGZ	ID:2171
BGZ	ID:2172
BGZ	ID:2175
BGZ	ID:22758
BGZ	ID:23596
BGZ	ID:24188
BGZ	ID:4108
DG	MOL000358
DG	MOL000449
DS	MOL000006
DS	MOL000449
DS	MOL001006
DS	MOL002140
DS	MOL002879
DS	MOL003036
DS	MOL003896
DS	MOL004355
DS	MOL005321
DS	MOL006774
DS	MOL007059
DS	MOL007514
DS	MOL008393
DS	MOL008397
DS	MOL008400
DS	MOL008407
DS	MOL008411
GJ	ID:11245
GJ	ID:12017
GJ	ID:15271
GJ	ID:1897
GJ	ID:2309
GJ	ID:4334
GJ	ID:4338
GJ	ID:4339
GJ	ID:4340
GJ	ID:4341
HQ	MOL000033
HQ	MOL000098
HQ	MOL000211
HQ	MOL000239
HQ	MOL000296
HQ	MOL000354
HQ	MOL000371
HQ	MOL000378
HQ	MOL000379
HQ	MOL000380
HQ	MOL000387
HQ	MOL000392
HQ	MOL000417
HQ	MOL000422
HQ	MOL000433
HQ	MOL000442
RCR	MOL000098
RCR	MOL000358
RCR	MOL005320
RCR	MOL005384
RCR	MOL007563
RCR	MOL008864
RCR	MOL008871
SDH	MOL000359
SDH	MOL000449
WY	MOL000098
WY	MOL000358
WY	MOL000359
WY	MOL010495
WY	MOL010496
WY	MOL010907
WY	MOL010913
WY	MOL010916
WY	MOL010917
YYH	MOL000006
YYH	MOL000098
YYH	MOL000359
YYH	MOL000422
YYH	MOL000622
YYH	MOL001510
YYH	MOL001645
YYH	MOL001771
YYH	MOL001792
YYH	MOL003044
YYH	MOL003542
YYH	MOL004367
YYH	MOL004373
YYH	MOL004380
YYH	MOL004382
YYH	MOL004384
YYH	MOL004386
YYH	MOL004388
YYH	MOL004391
YYH	MOL004396
YYH	MOL004427
OP	HSD17B1
OP	ESR1
OP	CFTR
OP	HSD17B2
OP	CYP11A1
OP	WNT4
OP	STAR
OP	HSD17B3
OP	CNR2
OP	CNR1
OP	DRD2
OP	PPP2CA
OP	NR1I2
OP	ALOX5
OP	SEC14L2
OP	PRKCB
OP	SOAT1
OP	MTTP
OP	ADRA1A
OP	ESRRG
OP	ESR2
OP	ADRA2A
OP	ADRA1D
OP	ADRA2B
OP	PHKG2
OP	CHRNA7
OP	INS
OP	CALCA
OP	TGFB1
OP	ADRB2
OP	NR0B1
OP	TRPV1
OP	SHH
OP	LEF1
OP	ARRB2
OP	ADRB1
OP	UCHL1
OP	PDE4D
OP	FGFR2
OP	PGR
OP	PPARGC1B
OP	ARRB1
OP	NCOA3
OP	AREG
OP	GPER1
OP	WNT5A
OP	ADRB3
OP	NOS1
OP	RGS2
OP	TRPM8
OP	SOX9
OP	VDR
OP	TRPA1
OP	VKORC1
OP	NQO1
OP	PRKAB1
OP	ADH1A
OP	KCNA2
OP	TPO
OP	CAT
OP	ADH1B
OP	ADH1C
OP	KCNB2
OP	ALDH2
OP	GATM
OP	KCNK4
OP	KCNQ1
OP	CYP17A1
OP	ALDH1A1
OP	LRAT
OP	NR3C2
OP	FBP1
OP	ADH7
OP	IGF1
OP	ASPA
OP	NRXN1
OP	EDN1
OP	OXT
OP	MAGI2
OP	APOE
OP	RAB3A
OP	MC4R
OP	IL1B
OP	SPARC
OP	GPX7
OP	CRLF1
OP	SNTG2
OP	SCGB1A1
OP	OXTR
OP	LEP
OP	CACNA1D
OP	ANK3
OP	PPARD
OP	RYR3
OP	NPPA
OP	STX1A
OP	PAX7
OP	FAS
OP	CYP2E1
OP	RXRB
OP	RARG
OP	RARA
OP	RXRA
OP	RARB
OP	RXRG
OP	HRH2
OP	ANPEP
OP	ABCC2
OP	AKT1
OP	ACVR1
OP	ACSS2
OP	ACVRL1
OP	AMHR2
OP	ABL2
OP	PRKAA1
OP	ABCC9
OP	ABL1
OP	ASS1
OP	ABCA1
OP	ABCC8
OP	ABCB11
OP	ABCB1
OP	SLC25A4
OP	CYP27B1
OP	GC
OP	AR
OP	NR3C1
OP	SLC25A6
OP	AKT2
OP	NFKB1
OP	CYP24A1
OP	GPBAR1
OP	SNAI2
OP	CYP3A4
OP	CALB1
OP	FGF23
OP	GFI1
OP	TCF3
OP	BAX
OP	KL
OP	CYP2R1
OP	PML
OP	S100G
OP	CYP27A1
OP	IRX5
OP	NR1H4
OP	CD36
OP	MGLL
OP	SUMO1
OP	GPR55
OP	CETP
OP	CAV3
OP	C3
OP	ZP3
OP	PTGS1
OP	PTGS2
OP	NCOA2
OP	SLC6A4
OP	OPRM1
OP	GABRA1
OP	BCL2
OP	CASP9
OP	JUN
OP	CASP3
OP	CASP8
OP	PON1
OP	PDE3A
OP	GABRA5
OP	HTR2A
OP	NCOA1
OP	SLC6A3
OP	AKR1B1
OP	PLAU
OP	NOS2
OP	PPARG
OP	ACHE
OP	MAPK14
OP	GSK3B
OP	CCNA2
OP	PKIA
OP	RELA
OP	EGFR
OP	VEGFA
OP	CCND1
OP	BCL2L1
OP	CDKN1A
OP	MMP2
OP	MMP9
OP	MAPK1
OP	IL10
OP	RB1
OP	TNFSF15
OP	IL6
OP	TP63
OP	NFKBIA
OP	APP
OP	MMP1
OP	PCNA
OP	ERBB2
OP	HMOX1
OP	CASP7
OP	ICAM1
OP	BIRC5
OP	IL2
OP	CCNB1
OP	TYR
OP	IFNG
OP	IL4
OP	GSTP1
OP	SLC2A4
OP	INSR
OP	CD40LG
OP	PTGES
OP	MET
OP	OPRD1
OP	TUBB1
OP	MMP13
OP	MMP8
OP	CA2
OP	CDK2
OP	DPP4
OP	XDH
OP	HSP90AA1
OP	PTPN1
OP	PRKACA
OP	PYGM
OP	F7
OP	F2
OP	NCF1
OP	F10
OP	KDR
OP	HSD3B2
OP	HSD3B1
OP	IKBKB
OP	AHSA1
OP	MAPK8
OP	STAT1
OP	CYP1A1
OP	SELE
OP	VCAM1
OP	CYP1B1
OP	AHR
OP	NR1I3
OP	DIO1
OP	GSTM1
OP	SLPI
OP	MMP3
OP	FOS
OP	EIF6
OP	ELK1
OP	ODC1
OP	SOD1
OP	HIF1A
OP	RUNX1T1
OP	CAV1
OP	MYC
OP	F3
OP	GJA1
OP	CXCL8
OP	NOS3
OP	HSPB1
OP	MGAM
OP	PLAT
OP	THBD
OP	SERPINE1
OP	IL1A
OP	MPO
OP	ABCG2
OP	NFE2L2
OP	PARP1
OP	COL3A1
OP	CHEK2
OP	CLDN4
OP	PPARA
OP	CRP
OP	CXCL10
OP	CHUK
OP	SPP1
OP	RUNX2
OP	E2F1
OP	CTSD
OP	IGFBP3
OP	IGF2
OP	IRF1
OP	PCOLCE
OP	KCNMA1
OP	PIK3CG
OP	PTEN
OP	PTGER3
OP	EGF
OP	POR
OP	CYP1A2
OP	CCL2
OP	SULT1E1
OP	COL1A1
OP	DPEP1
OP	HTR1A
OP	HTR1B
OP	HTR2C
