# Supplementary material for: Network Pharmacological Analysis and Animal Experimental Study on Osteoporosis Treatment with GuBen-ZengGu Granules
Source: Evid Based Complement Alternat Med. 2023 Jan 12;2023:9317557. doi: 10.1155/2023/9317557 (PMC9851784; doi:10.1155/2023/9317557)
Supplement: Supplementary Materials — Supplementary 1. Compounds and related targets genes of GuBen-ZengGu granules. Supplementary 2. The targets of osteoporosis. Supplementary 3. The interacting genes between osteoporosis and GuBen-ZengGu granules. Supplementary 4. The GBZGG-ingredient-target-OP interaction network. Supplementary 5. The key ingredients. Supplementary 6. Topological analysis results. Supplementary 7. MCODE analysis results. Supplementary 8. KEGG enrichment analysis results. Supplementary 9. The component-disease-pathway-target interaction network. [file 9317557.f1.zip › Suppl 5 Key ingredients.txt]

ID	Name	Average Shortest Path Length	Betweenness Centrality	Closeness Centrality	Degree
MOL000098	quercetin	2.238579	0.085076	0.446712	123
MOL000006	luteolin	2.654822	0.015134	0.376673	49
ID:20353	Stigmasterol	2.720812	0.013435	0.367537	48
ID:1191	Angelicin	2.629442	0.015519	0.380309	47
MOL000422	kaempferol	2.64467	0.012388	0.378119	46
ID:2081	Backuchiol	2.715736	0.007741	0.368224	38
ID:23596	Bakuchiol	2.715736	0.007741	0.368224	38
MOL000378	7-O-methylisomucronulatol	2.695431	0.003972	0.370998	30
MOL000354	isorhamnetin	2.715736	0.00398	0.368224	28
MOL000392	formononetin	2.751269	0.003721	0.363469	28
MOL000358	beta-sitosterol	2.746193	0.007896	0.36414	27
MOL003896	7-Methoxy-2-methyl isoflavone	2.71066	0.003928	0.368914	26
MOL004373	Anhydroicaritin	2.736041	0.002442	0.365492	24
MOL004391	8-(3-methylbut-2-enyl)-2-phenyl-chromone	2.761421	0.001944	0.362132	24
MOL000449	Stigmasterol	2.756345	0.010226	0.362799	22
MOL004380	C-Homoerythrinan, 1,6-didehydro-3,15,16-trimethoxy-, (3.beta.)-	2.77665	0.00392	0.360146	22
MOL003542	8-Isopentenyl-kaempferol	2.756345	0.002195	0.362799	21
MOL010495	6,7-dimethoxy-2-(2-phenylethyl)chromone	2.766497	0.001576	0.361468	19
MOL010496	DMPEC	2.766497	0.001553	0.361468	19
MOL000417	Calycosin	2.761421	0.001337	0.362132	18
ID:15271	Naringenin	2.923858	0.002949	0.342014	17
MOL008400	glycitein	2.77665	0.002393	0.360146	17
ID:22758	Xanthotoxin	2.807107	0.003111	0.356239	16
MOL000371	3,9-di-O-methylnissolin	2.766497	0.001412	0.361468	16
MOL000380	(6aR,11aR)-9,10-dimethoxy-6a,11a-dihydro-6H-benzofurano[3,2-c]chromen-3-ol	2.771574	0.001273	0.360806	15
MOL003044	Chryseriol	2.791878	9.63E-04	0.358182	15
ID:1897	Aspidinol	2.84264	0.004201	0.351786	14
MOL010917	Boldine	2.873096	7.83E-04	0.348057	13
MOL005321	Frutinone A	2.837563	9.70E-04	0.352415	12
MOL007059	3-beta-Hydroxymethyllenetanshiquinone	2.847716	0.001272	0.351159	12
MOL001792	DFV	2.837563	7.18E-04	0.352415	11
MOL010907	Norboldine	2.888325	4.70E-04	0.346221	10
ID:2171	Bavachalcone	3.005076	4.23E-04	0.33277	9
ID:24188	Isobavachalcone	3.005076	4.23E-04	0.33277	9
ID:4108	Corylifolinin	3.005076	4.23E-04	0.33277	9
ID:4339	Cudraphenone B	3.005076	8.07E-04	0.33277	9
ID:4341	Cudraphenone D	3.005076	8.07E-04	0.33277	9
MOL000239	Jaranol	2.862944	3.57E-04	0.349291	9
MOL000296	hederagenin	2.837563	7.62E-04	0.352415	9
MOL004384	Yinyanghuo C	2.873096	3.16E-04	0.348057	9
MOL004386	Yinyanghuo E	2.883249	3.05E-04	0.346831	9
MOL005384	suchilactone	2.908629	5.48E-04	0.343805	9
ID:2309	Bergapten	2.979695	8.02E-04	0.335605	8
MOL010916	nubigenol	2.913706	5.61E-04	0.343206	8
ID:11245	Isobavachin	3.091371	4.96E-04	0.323481	7
MOL000387	Bifendate	2.939086	4.15E-04	0.340242	7
MOL004396	1,2-bis(4-hydroxy-3-methoxyphenyl)propan-1,3-diol	2.837563	3.59E-04	0.352415	7
ID:11629	Isopsoralidin	3.121827	2.91E-04	0.320325	6
ID:2172	Bavachin	3.116751	1.58E-04	0.320847	6
ID:2175	Bavachromene	3.116751	1.58E-04	0.320847	6
ID:4334	Cudraflavanone B	3.142132	2.74E-04	0.318255	6
ID:4338	Cudraphenone A	3.142132	2.74E-04	0.318255	6
ID:4340	Cudraphenone C	3.142132	2.74E-04	0.318255	6
MOL000359	sitosterol	2.923858	0.001249	0.342014	6
MOL004382	Yinyanghuo A	2.847716	2.82E-04	0.351159	6
MOL004388	6-hydroxy-11,12-dimethoxy-2,2-dimethyl-1,8-dioxo-2,3,4,8-tetrahydro-1H-isochromeno[3,4-h]isoquinolin-2-ium	2.939086	1.66E-04	0.340242	6
MOL001645	Linoleyl acetate	2.898477	1.38E-04	0.345009	5
MOL005320	arachidonate	2.908629	3.71E-04	0.343805	5
ID:12017	Kaempferol	3.13198	2.61E-04	0.319287	4
ID:20065	Sophoracoumestan A	3.126904	8.77E-05	0.319805	4
MOL000442	1,7-Dihydroxy-3,9-dimethoxy pterocarpene	2.93401	9.57E-05	0.34083	4
MOL001006	poriferasta-7,22E-dien-3beta-ol	2.939086	2.41E-04	0.340242	4
MOL003036	ZINC03978781	2.939086	2.41E-04	0.340242	4
MOL004355	Spinasterol	2.939086	2.41E-04	0.340242	4
MOL004367	olivil	2.923858	8.19E-05	0.342014	4
ID:18074	Psoralidin	3.137056	9.39E-05	0.31877	3
MOL000379	9,10-dimethoxypterocarpan-3-O-β-D-glucoside	2.918782	8.24E-05	0.342609	3
MOL000433	FA	3.101523	3.07E-05	0.322422	3
MOL001510	24-epicampesterol	2.959391	8.22E-05	0.337907	3
MOL001771	poriferast-5-en-3beta-ol	2.959391	8.22E-05	0.337907	3
MOL002140	Perlolyrine	2.903553	1.82E-04	0.344406	3
MOL004427	Icariside A7	2.928934	5.24E-05	0.341421	3
MOL006774	stigmast-7-enol	2.944162	1.64E-04	0.339655	3
MOL007563	Yangambin	2.93401	1.25E-04	0.34083	3
MOL008407	(8S,9S,10R,13R,14S,17R)-17-[(E,2R,5S)-5-ethyl-6-methylhept-3-en-2-yl]-10,13-dimethyl-1,2,4,7,8,9,11,12,14,15,16,17-dodecahydrocyclopenta[a]phenanthren-3-one	3.055838	1.19E-04	0.327243	3
MOL008411	11-Hydroxyrankinidine	2.964467	1.83E-04	0.337329	3
MOL010913	C09495	3.060914	4.71E-05	0.3267	3
MOL000033	(3S,8S,9S,10R,13R,14S,17R)-10,13-dimethyl-17-[(2R,5S)-5-propan-2-yloctan-2-yl]-2,3,4,7,8,9,11,12,14,15,16,17-dodecahydro-1H-cyclopenta[a]phenanthren-3-ol	3.055838	4.10E-05	0.327243	2
MOL000211	Mairin	3.055838	4.10E-05	0.327243	2
MOL000622	Magnograndiolide	3.060914	1.41E-05	0.3267	2
MOL002879	Diop	3.020305	5.78E-05	0.331092	2
MOL007514	methyl icosa-11,14-dienoate	2.989848	6.93E-05	0.334465	2
MOL008393	7-(beta-Xylosyl)cephalomannine_qt	3.147208	7.93E-05	0.317742	2
MOL008397	Daturilin	3.137056	7.67E-05	0.31877	2
MOL008864	[(7S,8R)-7-hydroxy-5,6,7,8-tetrahydro-3H-pyrrolizin-1-yl]methyl (2R)-2-hydroxy-2-(1-hydroxyethyl)-3-methylbutanoate	2.979695	4.79E-05	0.335605	2
MOL008871	Marckine	2.979695	4.79E-05	0.335605	2
