# Supplementary material for: Network Pharmacological Analysis and Animal Experimental Study on Osteoporosis Treatment with GuBen-ZengGu Granules
Source: Evid Based Complement Alternat Med. 2023 Jan 12;2023:9317557. doi: 10.1155/2023/9317557 (PMC9851784; doi:10.1155/2023/9317557)
Supplement: Supplementary Materials — Supplementary 1. Compounds and related targets genes of GuBen-ZengGu granules. Supplementary 2. The targets of osteoporosis. Supplementary 3. The interacting genes between osteoporosis and GuBen-ZengGu granules. Supplementary 4. The GBZGG-ingredient-target-OP interaction network. Supplementary 5. The key ingredients. Supplementary 6. Topological analysis results. Supplementary 7. MCODE analysis results. Supplementary 8. KEGG enrichment analysis results. Supplementary 9. The component-disease-pathway-target interaction network. [file 9317557.f1.zip › Suppl 7 MCODE analysis.txt]

MCODE App Results
Date: 2022-5-31 9:33:31

Parameters:
   Network Scoring:
      Include Loops: false  Degree Cutoff: 2
   Cluster Finding:
      Node Score Cutoff: 0.2  Haircut: true  Fluff: false  K-Core: 2  Max. Depth from Seed: 100

Cluster	Score (Density*#Nodes)	Nodes	Edges	Node IDs
1	8	9	32	NCOA3, NCOA2, RXRB, RXRG, VDR, RXRA, RARB, RARG, NCOA1
2	6.667	7	20	IL1B, IL1A, IL4, CXCL8, CCL2, CXCL10, IL6
3	5.619	22	59	HSD17B2, FOS, HSD3B1, HSD3B2, CCNB1, CYP1A1, PCNA, CYP17A1, PPARG, CYP3A4, RELA, CD36, E2F1, PPARA, CYP2E1, MYC, CCNA2, RB1, CDK2, ABL1, NR3C1, CYP1A2
4	4.5	5	9	MMP3, MMP2, MMP1, VEGFA, MMP9
5	4.111	19	37	APP, GSK3B, CASP3, ESR1, FAS, RUNX2, PARP1, JUN, CASP7, HSPB1, ARRB1, MAPK14, TGFB1, BAX, FGFR2, NFKBIA, PRKCB, MAPK1, BCL2
6	4	9	16	CHUK, IGFBP3, EGF, CAV1, PTEN, PPP2CA, EGFR, NFKB1, AKT1
7	3.333	4	5	ADH1B, ADH1C, ADH1A, ALDH2
8	3	3	3	POR, NFE2L2, HMOX1
9	3	3	3	IRF1, STAT1, HSP90AA1
10	3	3	3	TRPA1, TRPV1, TRPM8
11	3	3	3	SELE, ICAM1, VCAM1
12	3	3	3	F7, F3, F10
13	3	3	3	CYP27B1, CYP2R1, CYP24A1
14	2.857	15	20	IGF1, ADRB2, INS, AKT2, CDKN1A, MAPK8, BIRC5, NOS3, AR, KDR, HIF1A, PRKACA, CCND1, F2, HTR2C
