# Supplementary material for: Network Pharmacological Analysis and Animal Experimental Study on Osteoporosis Treatment with GuBen-ZengGu Granules
Source: Evid Based Complement Alternat Med. 2023 Jan 12;2023:9317557. doi: 10.1155/2023/9317557 (PMC9851784; doi:10.1155/2023/9317557)
Supplement: Supplementary Materials — Supplementary 1. Compounds and related targets genes of GuBen-ZengGu granules. Supplementary 2. The targets of osteoporosis. Supplementary 3. The interacting genes between osteoporosis and GuBen-ZengGu granules. Supplementary 4. The GBZGG-ingredient-target-OP interaction network. Supplementary 5. The key ingredients. Supplementary 6. Topological analysis results. Supplementary 7. MCODE analysis results. Supplementary 8. KEGG enrichment analysis results. Supplementary 9. The component-disease-pathway-target interaction network. [file 9317557.f1.zip › Suppl 9 The component-disease-pathway-target interaction network (1).txt]

Fluid shear stress and atherosclerosis	NQO1
Fluid shear stress and atherosclerosis	EDN1
Fluid shear stress and atherosclerosis	IL1B
Fluid shear stress and atherosclerosis	AKT1
Fluid shear stress and atherosclerosis	ACVR1
Fluid shear stress and atherosclerosis	PRKAA1
Fluid shear stress and atherosclerosis	ASS1
Fluid shear stress and atherosclerosis	AKT2
Fluid shear stress and atherosclerosis	NFKB1
Fluid shear stress and atherosclerosis	SUMO1
Fluid shear stress and atherosclerosis	CAV3
Fluid shear stress and atherosclerosis	BCL2
Fluid shear stress and atherosclerosis	JUN
Fluid shear stress and atherosclerosis	MAPK14
Fluid shear stress and atherosclerosis	RELA
Fluid shear stress and atherosclerosis	VEGFA
Fluid shear stress and atherosclerosis	MMP2
Fluid shear stress and atherosclerosis	MMP9
Fluid shear stress and atherosclerosis	HMOX1
Fluid shear stress and atherosclerosis	ICAM1
Fluid shear stress and atherosclerosis	IFNG
Fluid shear stress and atherosclerosis	GSTP1
Fluid shear stress and atherosclerosis	HSP90AA1
Fluid shear stress and atherosclerosis	NCF1
Fluid shear stress and atherosclerosis	KDR
Fluid shear stress and atherosclerosis	IKBKB
Fluid shear stress and atherosclerosis	MAPK8
Fluid shear stress and atherosclerosis	SELE
Fluid shear stress and atherosclerosis	VCAM1
Fluid shear stress and atherosclerosis	GSTM1
Fluid shear stress and atherosclerosis	FOS
Fluid shear stress and atherosclerosis	CAV1
Fluid shear stress and atherosclerosis	NOS3
Fluid shear stress and atherosclerosis	PLAT
Fluid shear stress and atherosclerosis	THBD
Fluid shear stress and atherosclerosis	IL1A
Fluid shear stress and atherosclerosis	NFE2L2
Fluid shear stress and atherosclerosis	CHUK
Fluid shear stress and atherosclerosis	CCL2
AGE-RAGE signaling pathway in diabetic complications	PRKCB
AGE-RAGE signaling pathway in diabetic complications	TGFB1
AGE-RAGE signaling pathway in diabetic complications	EDN1
AGE-RAGE signaling pathway in diabetic complications	IL1B
AGE-RAGE signaling pathway in diabetic complications	AKT1
AGE-RAGE signaling pathway in diabetic complications	AKT2
AGE-RAGE signaling pathway in diabetic complications	NFKB1
AGE-RAGE signaling pathway in diabetic complications	BAX
AGE-RAGE signaling pathway in diabetic complications	BCL2
AGE-RAGE signaling pathway in diabetic complications	JUN
AGE-RAGE signaling pathway in diabetic complications	CASP3
AGE-RAGE signaling pathway in diabetic complications	MAPK14
AGE-RAGE signaling pathway in diabetic complications	RELA
AGE-RAGE signaling pathway in diabetic complications	VEGFA
AGE-RAGE signaling pathway in diabetic complications	CCND1
AGE-RAGE signaling pathway in diabetic complications	MMP2
AGE-RAGE signaling pathway in diabetic complications	MAPK1
AGE-RAGE signaling pathway in diabetic complications	IL6
AGE-RAGE signaling pathway in diabetic complications	ICAM1
AGE-RAGE signaling pathway in diabetic complications	MAPK8
AGE-RAGE signaling pathway in diabetic complications	STAT1
AGE-RAGE signaling pathway in diabetic complications	SELE
AGE-RAGE signaling pathway in diabetic complications	VCAM1
AGE-RAGE signaling pathway in diabetic complications	F3
AGE-RAGE signaling pathway in diabetic complications	CXCL8
AGE-RAGE signaling pathway in diabetic complications	NOS3
AGE-RAGE signaling pathway in diabetic complications	THBD
AGE-RAGE signaling pathway in diabetic complications	SERPINE1
AGE-RAGE signaling pathway in diabetic complications	IL1A
AGE-RAGE signaling pathway in diabetic complications	COL3A1
AGE-RAGE signaling pathway in diabetic complications	CCL2
AGE-RAGE signaling pathway in diabetic complications	COL1A1
Prostate cancer	INS
Prostate cancer	LEF1
Prostate cancer	FGFR2
Prostate cancer	IGF1
Prostate cancer	AKT1
Prostate cancer	AR
Prostate cancer	AKT2
Prostate cancer	NFKB1
Prostate cancer	BCL2
Prostate cancer	CASP9
Prostate cancer	PLAU
Prostate cancer	GSK3B
Prostate cancer	RELA
Prostate cancer	EGFR
Prostate cancer	CCND1
Prostate cancer	CDKN1A
Prostate cancer	MMP9
Prostate cancer	MAPK1
Prostate cancer	RB1
Prostate cancer	NFKBIA
Prostate cancer	ERBB2
Prostate cancer	GSTP1
Prostate cancer	CDK2
Prostate cancer	HSP90AA1
Prostate cancer	IKBKB
Prostate cancer	MMP3
Prostate cancer	PLAT
Prostate cancer	CHUK
Prostate cancer	E2F1
Prostate cancer	PTEN
Prostate cancer	EGF
Lipid and atherosclerosis	IL1B
Lipid and atherosclerosis	FAS
Lipid and atherosclerosis	RXRB
Lipid and atherosclerosis	RXRA
Lipid and atherosclerosis	RXRG
Lipid and atherosclerosis	AKT1
Lipid and atherosclerosis	ABCA1
Lipid and atherosclerosis	AKT2
Lipid and atherosclerosis	NFKB1
Lipid and atherosclerosis	BAX
Lipid and atherosclerosis	CD36
Lipid and atherosclerosis	BCL2
Lipid and atherosclerosis	CASP9
Lipid and atherosclerosis	JUN
Lipid and atherosclerosis	CASP3
Lipid and atherosclerosis	CASP8
Lipid and atherosclerosis	PPARG
Lipid and atherosclerosis	MAPK14
Lipid and atherosclerosis	GSK3B
Lipid and atherosclerosis	RELA
Lipid and atherosclerosis	BCL2L1
Lipid and atherosclerosis	MMP9
Lipid and atherosclerosis	MAPK1
Lipid and atherosclerosis	IL6
Lipid and atherosclerosis	NFKBIA
Lipid and atherosclerosis	MMP1
Lipid and atherosclerosis	CASP7
Lipid and atherosclerosis	ICAM1
Lipid and atherosclerosis	CD40LG
Lipid and atherosclerosis	HSP90AA1
Lipid and atherosclerosis	NCF1
Lipid and atherosclerosis	IKBKB
Lipid and atherosclerosis	MAPK8
Lipid and atherosclerosis	CYP1A1
Lipid and atherosclerosis	SELE
Lipid and atherosclerosis	VCAM1
Lipid and atherosclerosis	MMP3
Lipid and atherosclerosis	FOS
Lipid and atherosclerosis	CXCL8
Lipid and atherosclerosis	NOS3
Lipid and atherosclerosis	NFE2L2
Lipid and atherosclerosis	CHUK
Lipid and atherosclerosis	CCL2
Chemical carcinogenesis - receptor activation	ESR1
Chemical carcinogenesis - receptor activation	PRKCB
Chemical carcinogenesis - receptor activation	ESR2
Chemical carcinogenesis - receptor activation	CHRNA7
Chemical carcinogenesis - receptor activation	ADRB2
Chemical carcinogenesis - receptor activation	ARRB2
Chemical carcinogenesis - receptor activation	ADRB1
Chemical carcinogenesis - receptor activation	PGR
Chemical carcinogenesis - receptor activation	ARRB1
Chemical carcinogenesis - receptor activation	ADRB3
Chemical carcinogenesis - receptor activation	VDR
Chemical carcinogenesis - receptor activation	CACNA1D
Chemical carcinogenesis - receptor activation	RXRB
Chemical carcinogenesis - receptor activation	RXRA
Chemical carcinogenesis - receptor activation	RXRG
Chemical carcinogenesis - receptor activation	AKT1
Chemical carcinogenesis - receptor activation	AR
Chemical carcinogenesis - receptor activation	AKT2
Chemical carcinogenesis - receptor activation	NFKB1
Chemical carcinogenesis - receptor activation	CYP3A4
Chemical carcinogenesis - receptor activation	BCL2
Chemical carcinogenesis - receptor activation	JUN
Chemical carcinogenesis - receptor activation	RELA
Chemical carcinogenesis - receptor activation	EGFR
Chemical carcinogenesis - receptor activation	VEGFA
Chemical carcinogenesis - receptor activation	CCND1
Chemical carcinogenesis - receptor activation	MAPK1
Chemical carcinogenesis - receptor activation	RB1
Chemical carcinogenesis - receptor activation	BIRC5
Chemical carcinogenesis - receptor activation	HSP90AA1
Chemical carcinogenesis - receptor activation	PRKACA
Chemical carcinogenesis - receptor activation	CYP1A1
Chemical carcinogenesis - receptor activation	CYP1B1
Chemical carcinogenesis - receptor activation	AHR
Chemical carcinogenesis - receptor activation	NR1I3
Chemical carcinogenesis - receptor activation	GSTM1
Chemical carcinogenesis - receptor activation	FOS
Chemical carcinogenesis - receptor activation	MYC
Chemical carcinogenesis - receptor activation	PPARA
Chemical carcinogenesis - receptor activation	E2F1
Chemical carcinogenesis - receptor activation	EGF
Chemical carcinogenesis - receptor activation	CYP1A2
IL-17 signaling pathway	IL1B
IL-17 signaling pathway	NFKB1
IL-17 signaling pathway	PTGS2
IL-17 signaling pathway	JUN
IL-17 signaling pathway	CASP3
IL-17 signaling pathway	CASP8
IL-17 signaling pathway	MAPK14
IL-17 signaling pathway	GSK3B
IL-17 signaling pathway	RELA
IL-17 signaling pathway	MMP9
IL-17 signaling pathway	MAPK1
IL-17 signaling pathway	IL6
IL-17 signaling pathway	NFKBIA
IL-17 signaling pathway	MMP1
IL-17 signaling pathway	IFNG
IL-17 signaling pathway	IL4
IL-17 signaling pathway	MMP13
IL-17 signaling pathway	HSP90AA1
IL-17 signaling pathway	IKBKB
IL-17 signaling pathway	MAPK8
IL-17 signaling pathway	MMP3
IL-17 signaling pathway	FOS
IL-17 signaling pathway	CXCL8
IL-17 signaling pathway	CXCL10
IL-17 signaling pathway	CHUK
IL-17 signaling pathway	CCL2
Hepatitis B	PRKCB
Hepatitis B	TGFB1
Hepatitis B	FAS
Hepatitis B	AKT1
Hepatitis B	AKT2
Hepatitis B	NFKB1
Hepatitis B	BAX
Hepatitis B	BCL2
Hepatitis B	CASP9
Hepatitis B	JUN
Hepatitis B	CASP3
Hepatitis B	CASP8
Hepatitis B	MAPK14
Hepatitis B	CCNA2
Hepatitis B	RELA
Hepatitis B	CDKN1A
Hepatitis B	MMP9
Hepatitis B	MAPK1
Hepatitis B	RB1
Hepatitis B	IL6
Hepatitis B	NFKBIA
Hepatitis B	PCNA
Hepatitis B	BIRC5
Hepatitis B	CDK2
Hepatitis B	IKBKB
Hepatitis B	MAPK8
Hepatitis B	STAT1
Hepatitis B	FOS
Hepatitis B	ELK1
Hepatitis B	MYC
Hepatitis B	CXCL8
Hepatitis B	CHUK
Hepatitis B	E2F1
TNF signaling pathway	EDN1
TNF signaling pathway	IL1B
TNF signaling pathway	FAS
TNF signaling pathway	AKT1
TNF signaling pathway	AKT2
TNF signaling pathway	NFKB1
TNF signaling pathway	PTGS2
TNF signaling pathway	JUN
TNF signaling pathway	CASP3
TNF signaling pathway	CASP8
TNF signaling pathway	MAPK14
TNF signaling pathway	RELA
TNF signaling pathway	MMP9
TNF signaling pathway	MAPK1
TNF signaling pathway	IL6
TNF signaling pathway	NFKBIA
TNF signaling pathway	CASP7
TNF signaling pathway	ICAM1
TNF signaling pathway	IKBKB
TNF signaling pathway	MAPK8
TNF signaling pathway	SELE
TNF signaling pathway	VCAM1
TNF signaling pathway	MMP3
TNF signaling pathway	FOS
TNF signaling pathway	CXCL10
TNF signaling pathway	CHUK
TNF signaling pathway	IRF1
TNF signaling pathway	CCL2
Small cell lung cancer	RXRB
Small cell lung cancer	RXRA
Small cell lung cancer	RARB
Small cell lung cancer	RXRG
Small cell lung cancer	AKT1
Small cell lung cancer	AKT2
Small cell lung cancer	NFKB1
Small cell lung cancer	BAX
Small cell lung cancer	PTGS2
Small cell lung cancer	BCL2
Small cell lung cancer	CASP9
Small cell lung cancer	CASP3
Small cell lung cancer	NOS2
Small cell lung cancer	RELA
Small cell lung cancer	CCND1
Small cell lung cancer	BCL2L1
Small cell lung cancer	CDKN1A
Small cell lung cancer	RB1
Small cell lung cancer	NFKBIA
Small cell lung cancer	CDK2
Small cell lung cancer	IKBKB
Small cell lung cancer	MYC
Small cell lung cancer	CHUK
Small cell lung cancer	E2F1
Small cell lung cancer	PTEN
Chagas disease	PPP2CA
Chagas disease	TGFB1
Chagas disease	IL1B
Chagas disease	FAS
Chagas disease	AKT1
Chagas disease	AKT2
Chagas disease	NFKB1
Chagas disease	C3
Chagas disease	JUN
Chagas disease	CASP8
Chagas disease	NOS2
Chagas disease	MAPK14
Chagas disease	RELA
Chagas disease	MAPK1
Chagas disease	IL10
Chagas disease	IL6
Chagas disease	NFKBIA
Chagas disease	IL2
Chagas disease	IFNG
Chagas disease	IKBKB
Chagas disease	MAPK8
Chagas disease	FOS
Chagas disease	CXCL8
Chagas disease	SERPINE1
Chagas disease	CHUK
Chagas disease	CCL2
Kaposi sarcoma-associated herpesvirus infection	LEF1
Kaposi sarcoma-associated herpesvirus infection	FAS
Kaposi sarcoma-associated herpesvirus infection	AKT1
Kaposi sarcoma-associated herpesvirus infection	AKT2
Kaposi sarcoma-associated herpesvirus infection	NFKB1
Kaposi sarcoma-associated herpesvirus infection	BAX
Kaposi sarcoma-associated herpesvirus infection	C3
Kaposi sarcoma-associated herpesvirus infection	PTGS2
Kaposi sarcoma-associated herpesvirus infection	CASP9
Kaposi sarcoma-associated herpesvirus infection	JUN
Kaposi sarcoma-associated herpesvirus infection	CASP3
Kaposi sarcoma-associated herpesvirus infection	CASP8
Kaposi sarcoma-associated herpesvirus infection	MAPK14
Kaposi sarcoma-associated herpesvirus infection	GSK3B
Kaposi sarcoma-associated herpesvirus infection	RELA
Kaposi sarcoma-associated herpesvirus infection	VEGFA
Kaposi sarcoma-associated herpesvirus infection	CCND1
Kaposi sarcoma-associated herpesvirus infection	CDKN1A
Kaposi sarcoma-associated herpesvirus infection	MAPK1
Kaposi sarcoma-associated herpesvirus infection	RB1
Kaposi sarcoma-associated herpesvirus infection	IL6
Kaposi sarcoma-associated herpesvirus infection	NFKBIA
Kaposi sarcoma-associated herpesvirus infection	ICAM1
Kaposi sarcoma-associated herpesvirus infection	IKBKB
Kaposi sarcoma-associated herpesvirus infection	MAPK8
Kaposi sarcoma-associated herpesvirus infection	STAT1
Kaposi sarcoma-associated herpesvirus infection	FOS
Kaposi sarcoma-associated herpesvirus infection	HIF1A
Kaposi sarcoma-associated herpesvirus infection	MYC
Kaposi sarcoma-associated herpesvirus infection	CXCL8
Kaposi sarcoma-associated herpesvirus infection	CHUK
Kaposi sarcoma-associated herpesvirus infection	E2F1
Kaposi sarcoma-associated herpesvirus infection	PIK3CG
Endocrine resistance	ESR1
Endocrine resistance	ESR2
Endocrine resistance	NCOA3
Endocrine resistance	GPER1
Endocrine resistance	IGF1
Endocrine resistance	AKT1
Endocrine resistance	ABCB11
Endocrine resistance	AKT2
Endocrine resistance	BAX
Endocrine resistance	BCL2
Endocrine resistance	JUN
Endocrine resistance	MAPK14
Endocrine resistance	EGFR
Endocrine resistance	CCND1
Endocrine resistance	CDKN1A
Endocrine resistance	MMP2
Endocrine resistance	MMP9
Endocrine resistance	MAPK1
Endocrine resistance	RB1
Endocrine resistance	ERBB2
Endocrine resistance	PRKACA
Endocrine resistance	MAPK8
Endocrine resistance	FOS
Endocrine resistance	E2F1
Chemical carcinogenesis - reactive oxygen species	NQO1
Chemical carcinogenesis - reactive oxygen species	CAT
Chemical carcinogenesis - reactive oxygen species	CYP2E1
Chemical carcinogenesis - reactive oxygen species	AKT1
Chemical carcinogenesis - reactive oxygen species	ABL2
Chemical carcinogenesis - reactive oxygen species	ABL1
Chemical carcinogenesis - reactive oxygen species	SLC25A4
Chemical carcinogenesis - reactive oxygen species	SLC25A6
Chemical carcinogenesis - reactive oxygen species	AKT2
Chemical carcinogenesis - reactive oxygen species	NFKB1
Chemical carcinogenesis - reactive oxygen species	JUN
Chemical carcinogenesis - reactive oxygen species	MAPK14
Chemical carcinogenesis - reactive oxygen species	RELA
Chemical carcinogenesis - reactive oxygen species	EGFR
Chemical carcinogenesis - reactive oxygen species	VEGFA
Chemical carcinogenesis - reactive oxygen species	MAPK1
Chemical carcinogenesis - reactive oxygen species	NFKBIA
Chemical carcinogenesis - reactive oxygen species	HMOX1
Chemical carcinogenesis - reactive oxygen species	MET
Chemical carcinogenesis - reactive oxygen species	PTPN1
Chemical carcinogenesis - reactive oxygen species	NCF1
Chemical carcinogenesis - reactive oxygen species	IKBKB
Chemical carcinogenesis - reactive oxygen species	MAPK8
Chemical carcinogenesis - reactive oxygen species	CYP1A1
Chemical carcinogenesis - reactive oxygen species	CYP1B1
Chemical carcinogenesis - reactive oxygen species	AHR
Chemical carcinogenesis - reactive oxygen species	GSTM1
Chemical carcinogenesis - reactive oxygen species	FOS
Chemical carcinogenesis - reactive oxygen species	SOD1
Chemical carcinogenesis - reactive oxygen species	HIF1A
Chemical carcinogenesis - reactive oxygen species	NFE2L2
Chemical carcinogenesis - reactive oxygen species	CHUK
Chemical carcinogenesis - reactive oxygen species	PTEN
Chemical carcinogenesis - reactive oxygen species	EGF
Chemical carcinogenesis - reactive oxygen species	CYP1A2
Alcoholic liver disease	LEF1
Alcoholic liver disease	PRKAB1
Alcoholic liver disease	ADH1A
Alcoholic liver disease	ADH1B
Alcoholic liver disease	ADH1C
Alcoholic liver disease	ALDH2
Alcoholic liver disease	ADH7
Alcoholic liver disease	IL1B
Alcoholic liver disease	FAS
Alcoholic liver disease	CYP2E1
Alcoholic liver disease	AKT1
Alcoholic liver disease	PRKAA1
Alcoholic liver disease	AKT2
Alcoholic liver disease	NFKB1
Alcoholic liver disease	C3
Alcoholic liver disease	CASP3
Alcoholic liver disease	CASP8
Alcoholic liver disease	MAPK14
Alcoholic liver disease	GSK3B
Alcoholic liver disease	RELA
Alcoholic liver disease	CCND1
Alcoholic liver disease	IL6
Alcoholic liver disease	NFKBIA
Alcoholic liver disease	IKBKB
Alcoholic liver disease	MAPK8
Alcoholic liver disease	CXCL8
Alcoholic liver disease	PPARA
Alcoholic liver disease	CHUK
Non-alcoholic fatty liver disease	INS
Non-alcoholic fatty liver disease	TGFB1
Non-alcoholic fatty liver disease	PRKAB1
Non-alcoholic fatty liver disease	IL1B
Non-alcoholic fatty liver disease	LEP
Non-alcoholic fatty liver disease	FAS
Non-alcoholic fatty liver disease	CYP2E1
Non-alcoholic fatty liver disease	RXRA
Non-alcoholic fatty liver disease	AKT1
Non-alcoholic fatty liver disease	PRKAA1
Non-alcoholic fatty liver disease	AKT2
Non-alcoholic fatty liver disease	NFKB1
Non-alcoholic fatty liver disease	BAX
Non-alcoholic fatty liver disease	JUN
Non-alcoholic fatty liver disease	CASP3
Non-alcoholic fatty liver disease	CASP8
Non-alcoholic fatty liver disease	PPARG
Non-alcoholic fatty liver disease	MAPK14
Non-alcoholic fatty liver disease	GSK3B
Non-alcoholic fatty liver disease	RELA
Non-alcoholic fatty liver disease	IL6
Non-alcoholic fatty liver disease	CASP7
Non-alcoholic fatty liver disease	INSR
Non-alcoholic fatty liver disease	IKBKB
Non-alcoholic fatty liver disease	MAPK8
Non-alcoholic fatty liver disease	FOS
Non-alcoholic fatty liver disease	CXCL8
Non-alcoholic fatty liver disease	IL1A
Non-alcoholic fatty liver disease	PPARA
Pancreatic cancer	TGFB1
Pancreatic cancer	AKT1
Pancreatic cancer	AKT2
Pancreatic cancer	NFKB1
Pancreatic cancer	BAX
Pancreatic cancer	CASP9
Pancreatic cancer	RELA
Pancreatic cancer	EGFR
Pancreatic cancer	VEGFA
Pancreatic cancer	CCND1
Pancreatic cancer	BCL2L1
Pancreatic cancer	CDKN1A
Pancreatic cancer	MAPK1
Pancreatic cancer	RB1
Pancreatic cancer	ERBB2
Pancreatic cancer	IKBKB
Pancreatic cancer	MAPK8
Pancreatic cancer	STAT1
Pancreatic cancer	CHUK
Pancreatic cancer	E2F1
Pancreatic cancer	EGF
Hepatitis C	PPP2CA
Hepatitis C	FAS
Hepatitis C	RXRA
Hepatitis C	AKT1
Hepatitis C	AKT2
Hepatitis C	NFKB1
Hepatitis C	BAX
Hepatitis C	CASP9
Hepatitis C	CASP3
Hepatitis C	CASP8
Hepatitis C	GSK3B
Hepatitis C	RELA
Hepatitis C	EGFR
Hepatitis C	CCND1
Hepatitis C	CDKN1A
Hepatitis C	MAPK1
Hepatitis C	RB1
Hepatitis C	NFKBIA
Hepatitis C	IFNG
Hepatitis C	CDK2
Hepatitis C	IKBKB
Hepatitis C	STAT1
Hepatitis C	MYC
Hepatitis C	CLDN4
Hepatitis C	PPARA
Hepatitis C	CXCL10
Hepatitis C	CHUK
Hepatitis C	E2F1
Hepatitis C	EGF
Gastric cancer	WNT4
Gastric cancer	TGFB1
Gastric cancer	SHH
Gastric cancer	LEF1
Gastric cancer	FGFR2
Gastric cancer	WNT5A
Gastric cancer	RXRB
Gastric cancer	RXRA
Gastric cancer	RARB
Gastric cancer	RXRG
Gastric cancer	AKT1
Gastric cancer	ABCB1
Gastric cancer	AKT2
Gastric cancer	FGF23
Gastric cancer	BAX
Gastric cancer	BCL2
Gastric cancer	GSK3B
Gastric cancer	EGFR
Gastric cancer	CCND1
Gastric cancer	CDKN1A
Gastric cancer	MAPK1
Gastric cancer	RB1
Gastric cancer	ERBB2
Gastric cancer	MET
Gastric cancer	CDK2
Gastric cancer	MYC
Gastric cancer	E2F1
Gastric cancer	EGF
Th17 cell differentiation	TGFB1
Th17 cell differentiation	IL1B
Th17 cell differentiation	RXRB
Th17 cell differentiation	RARA
Th17 cell differentiation	RXRA
Th17 cell differentiation	RXRG
Th17 cell differentiation	NFKB1
Th17 cell differentiation	JUN
Th17 cell differentiation	MAPK14
Th17 cell differentiation	RELA
Th17 cell differentiation	MAPK1
Th17 cell differentiation	IL6
Th17 cell differentiation	NFKBIA
Th17 cell differentiation	IL2
Th17 cell differentiation	IFNG
Th17 cell differentiation	IL4
Th17 cell differentiation	HSP90AA1
Th17 cell differentiation	IKBKB
Th17 cell differentiation	MAPK8
Th17 cell differentiation	STAT1
Th17 cell differentiation	AHR
Th17 cell differentiation	FOS
Th17 cell differentiation	HIF1A
Th17 cell differentiation	CHUK
Relaxin signaling pathway	TGFB1
Relaxin signaling pathway	ARRB2
Relaxin signaling pathway	ARRB1
Relaxin signaling pathway	NOS1
Relaxin signaling pathway	EDN1
Relaxin signaling pathway	AKT1
Relaxin signaling pathway	AKT2
Relaxin signaling pathway	NFKB1
Relaxin signaling pathway	JUN
Relaxin signaling pathway	NOS2
Relaxin signaling pathway	MAPK14
Relaxin signaling pathway	RELA
Relaxin signaling pathway	EGFR
Relaxin signaling pathway	VEGFA
Relaxin signaling pathway	MMP2
Relaxin signaling pathway	MMP9
Relaxin signaling pathway	MAPK1
Relaxin signaling pathway	NFKBIA
Relaxin signaling pathway	MMP1
Relaxin signaling pathway	MMP13
Relaxin signaling pathway	PRKACA
Relaxin signaling pathway	MAPK8
Relaxin signaling pathway	FOS
Relaxin signaling pathway	NOS3
Relaxin signaling pathway	COL3A1
Relaxin signaling pathway	COL1A1
ID:1191	ABCA1
ID:1191	ABCB1
ID:1191	ABCB11
ID:1191	ABCC2
ID:1191	ABCC8
ID:1191	ABCC9
MOL000098	ABCG2
MOL000098	ABCG2
MOL000098	ABCG2
MOL000098	ABCG2
ID:1191	ABL1
ID:1191	ABL2
MOL003896	ACHE
MOL005321	ACHE
MOL007059	ACHE
MOL000354	ACHE
MOL000371	ACHE
MOL000380	ACHE
MOL000392	ACHE
MOL000422	ACHE
MOL000098	ACHE
MOL000098	ACHE
MOL010496	ACHE
MOL010917	ACHE
MOL000098	ACHE
MOL000422	ACHE
MOL004373	ACHE
MOL004384	ACHE
MOL004386	ACHE
MOL004391	ACHE
MOL000098	ACHE
ID:1191	ACSS2
ID:1191	ACVR1
ID:1191	ACVRL1
ID:20353	ADH1A
ID:20353	ADH1B
ID:20353	ADH1C
MOL000449	ADH1C
MOL000449	ADH1C
ID:20353	ADH7
ID:23596	ADRA1A
ID:2081	ADRA1A
MOL000358	ADRA1A
MOL000449	ADRA1A
MOL000449	ADRA1A
MOL007059	ADRA1A
MOL000378	ADRA1A
MOL000392	ADRA1A
MOL000358	ADRA1A
MOL000449	ADRA1A
MOL000358	ADRA1A
MOL004380	ADRA1A
ID:23596	ADRA1D
ID:2081	ADRA1D
MOL003896	ADRA1D
MOL000371	ADRA1D
MOL000378	ADRA1D
MOL000380	ADRA1D
MOL005384	ADRA1D
MOL010907	ADRA1D
MOL010917	ADRA1D
MOL004380	ADRA1D
MOL004391	ADRA1D
ID:23596	ADRA2A
ID:2081	ADRA2A
MOL000449	ADRA2A
MOL000449	ADRA2A
MOL000449	ADRA2A
MOL004380	ADRA2A
ID:23596	ADRA2B
ID:2081	ADRA2B
MOL004380	ADRA2B
ID:23596	ADRB1
ID:22758	ADRB1
ID:2081	ADRB1
MOL000449	ADRB1
MOL000449	ADRB1
MOL003896	ADRB1
MOL000371	ADRB1
MOL000378	ADRB1
MOL000449	ADRB1
MOL004380	ADRB1
MOL004391	ADRB1
ID:23596	ADRB2
ID:22758	ADRB2
ID:2081	ADRB2
MOL000358	ADRB2
MOL000449	ADRB2
MOL002879	ADRB2
MOL000449	ADRB2
MOL003896	ADRB2
MOL005321	ADRB2
MOL007059	ADRB2
MOL000371	ADRB2
MOL000378	ADRB2
MOL000380	ADRB2
MOL000392	ADRB2
MOL000417	ADRB2
MOL000098	ADRB2
MOL000358	ADRB2
MOL005384	ADRB2
MOL000098	ADRB2
MOL000449	ADRB2
MOL010495	ADRB2
MOL010496	ADRB2
MOL010907	ADRB2
MOL010916	ADRB2
MOL010917	ADRB2
MOL000358	ADRB2
MOL000098	ADRB2
MOL001792	ADRB2
MOL004373	ADRB2
MOL004380	ADRB2
MOL004391	ADRB2
MOL004396	ADRB2
MOL000098	ADRB2
ID:23596	ADRB3
ID:2081	ADRB3
MOL000422	AHR
MOL000098	AHR
MOL000098	AHR
MOL000098	AHR
MOL000422	AHR
MOL000098	AHR
MOL000422	AHSA1
MOL000098	AHSA1
MOL000098	AHSA1
MOL000098	AHSA1
MOL000422	AHSA1
MOL000098	AHSA1
MOL000449	AKR1B1
MOL000449	AKR1B1
MOL000354	AKR1B1
MOL000098	AKR1B1
MOL000098	AKR1B1
MOL000449	AKR1B1
MOL000098	AKR1B1
MOL000098	AKR1B1
ID:1191	AKT1
ID:15271	AKT1
MOL000006	AKT1
MOL000422	AKT1
MOL000098	AKT1
MOL000098	AKT1
MOL000098	AKT1
MOL000422	AKT1
MOL000006	AKT1
MOL000098	AKT1
ID:1191	AKT2
ID:20353	ALDH1A1
ID:20353	ALDH2
ID:11629	ALOX5
MOL000422	ALOX5
MOL000098	ALOX5
MOL000098	ALOX5
MOL000098	ALOX5
MOL000422	ALOX5
MOL000098	ALOX5
ID:1191	AMHR2
ID:20353	ANK3
ID:1191	ANPEP
ID:20353	APOE
MOL000006	APP
MOL008400	APP
MOL000006	APP
ID:1191	AR
MOL003896	AR
MOL005321	AR
MOL000006	AR
MOL008400	AR
MOL000239	AR
MOL000354	AR
MOL000378	AR
MOL000392	AR
MOL000417	AR
MOL000422	AR
MOL000098	AR
MOL000098	AR
MOL010495	AR
MOL010496	AR
MOL010907	AR
MOL010917	AR
MOL000098	AR
MOL003044	AR
MOL003542	AR
MOL000422	AR
MOL004373	AR
MOL004380	AR
MOL004382	AR
MOL004384	AR
MOL004386	AR
MOL004391	AR
MOL000006	AR
MOL000098	AR
ID:23596	AREG
ID:2081	AREG
ID:23596	ARRB1
ID:2081	ARRB1
ID:23596	ARRB2
ID:2081	ARRB2
ID:20353	ASPA
ID:1191	ASS1
ID:1191	BAX
MOL000358	BAX
MOL000422	BAX
MOL000098	BAX
MOL000358	BAX
MOL000098	BAX
MOL000358	BAX
MOL000098	BAX
MOL000422	BAX
MOL000098	BAX
MOL000358	BCL2
MOL000422	BCL2
MOL000098	BCL2
MOL000358	BCL2
MOL000098	BCL2
MOL000358	BCL2
MOL000098	BCL2
MOL000422	BCL2
MOL000098	BCL2
MOL000006	BCL2L1
MOL000098	BCL2L1
MOL000098	BCL2L1
MOL000098	BCL2L1
MOL000006	BCL2L1
MOL000098	BCL2L1
MOL000006	BIRC5
MOL000098	BIRC5
MOL000098	BIRC5
MOL000098	BIRC5
MOL000006	BIRC5
MOL000098	BIRC5
ID:15271	C3
MOL007059	CA2
ID:20353	CACNA1D
ID:1191	CALB1
ID:23596	CALCA
ID:2081	CALCA
MOL000358	CASP3
MOL000006	CASP3
MOL000422	CASP3
MOL000098	CASP3
MOL000358	CASP3
MOL000098	CASP3
MOL000358	CASP3
MOL000098	CASP3
MOL000422	CASP3
MOL000006	CASP3
MOL000098	CASP3
MOL000006	CASP7
MOL000006	CASP7
MOL000358	CASP8
MOL000098	CASP8
MOL000358	CASP8
MOL000098	CASP8
MOL000358	CASP8
MOL000098	CASP8
MOL000098	CASP8
MOL000358	CASP9
MOL000006	CASP9
MOL000098	CASP9
MOL000358	CASP9
MOL000098	CASP9
MOL000358	CASP9
MOL000098	CASP9
MOL000006	CASP9
MOL000098	CASP9
ID:20353	CAT
MOL000098	CAV1
MOL000098	CAV1
MOL000098	CAV1
MOL000098	CAV1
ID:15271	CAV3
MOL000098	CCL2
MOL000098	CCL2
MOL003896	CCNA2
MOL008400	CCNA2
MOL000354	CCNA2
MOL000378	CCNA2
MOL000392	CCNA2
MOL000417	CCNA2
MOL010495	CCNA2
MOL010496	CCNA2
MOL003542	CCNA2
MOL004373	CCNA2
MOL004391	CCNA2
MOL004396	CCNA2
MOL000006	CCNB1
MOL000098	CCNB1
MOL000098	CCNB1
MOL000098	CCNB1
MOL000006	CCNB1
MOL000098	CCNB1
MOL000006	CCND1
MOL000098	CCND1
MOL000098	CCND1
MOL000098	CCND1
MOL000006	CCND1
MOL000098	CCND1
ID:15271	CD36
MOL000006	CD40LG
MOL000098	CD40LG
MOL000098	CD40LG
MOL000098	CD40LG
MOL000006	CD40LG
MOL000098	CD40LG
MOL000006	CDKN1A
MOL000098	CDKN1A
MOL000098	CDKN1A
MOL000098	CDKN1A
MOL000006	CDKN1A
MOL000098	CDKN1A
ID:15271	CETP
ID:4108	CFTR
ID:2171	CFTR
ID:24188	CFTR
ID:4341	CFTR
ID:4339	CFTR
MOL000098	CHEK2
MOL000098	CHEK2
MOL000098	CHEK2
MOL000098	CHEK2
ID:23596	CHRNA7
ID:2081	CHRNA7
MOL000358	CHRNA7
MOL000449	CHRNA7
MOL000449	CHRNA7
MOL003896	CHRNA7
MOL005321	CHRNA7
MOL007059	CHRNA7
MOL000380	CHRNA7
MOL000449	CHRNA7
MOL000358	CHRNA7
MOL004380	CHRNA7
MOL000098	CHUK
MOL000098	CHUK
MOL000098	CHUK
MOL000098	CHUK
MOL000098	CLDN4
MOL000098	CLDN4
MOL000098	CLDN4
MOL000098	CLDN4
ID:20065	CNR1
ID:2172	CNR1
ID:11245	CNR1
ID:2175	CNR1
ID:4338	CNR1
ID:15271	CNR1
ID:1897	CNR1
ID:11245	CNR1
ID:4340	CNR1
ID:4334	CNR1
ID:20065	CNR2
ID:2172	CNR2
ID:11245	CNR2
ID:2175	CNR2
ID:4338	CNR2
ID:15271	CNR2
ID:1897	CNR2
ID:11245	CNR2
ID:4340	CNR2
ID:4334	CNR2
MOL000098	COL1A1
MOL000098	COL3A1
MOL000098	COL3A1
MOL000098	COL3A1
MOL000098	COL3A1
ID:20353	CRLF1
MOL000098	CRP
MOL000098	CRP
MOL000098	CRP
MOL000098	CRP
MOL000098	CTSD
MOL000098	CTSD
MOL000098	CTSD
MOL000098	CTSD
MOL000098	CXCL10
MOL000098	CXCL10
MOL000098	CXCL10
MOL000098	CXCL10
MOL000098	CXCL8
MOL000098	CXCL8
MOL000098	CXCL8
MOL000098	CXCL8
ID:4108	CYP11A1
ID:2171	CYP11A1
ID:20353	CYP11A1
ID:24188	CYP11A1
ID:4341	CYP11A1
ID:4339	CYP11A1
ID:20353	CYP17A1
ID:22758	CYP17A1
MOL000422	CYP1A1
MOL000098	CYP1A1
MOL000098	CYP1A1
MOL000098	CYP1A1
MOL000422	CYP1A1
MOL000098	CYP1A1
MOL000098	CYP1A2
MOL000422	CYP1B1
MOL000098	CYP1B1
MOL000098	CYP1B1
MOL000098	CYP1B1
MOL000422	CYP1B1
MOL000098	CYP1B1
ID:1191	CYP24A1
ID:1191	CYP27A1
ID:1191	CYP27B1
ID:20353	CYP2E1
ID:1191	CYP2R1
ID:1191	CYP3A4
MOL000422	CYP3A4
MOL000098	CYP3A4
MOL000098	CYP3A4
MOL000098	CYP3A4
MOL000422	CYP3A4
MOL000098	CYP3A4
MOL000422	DIO1
MOL000098	DIO1
MOL000098	DIO1
MOL000098	DIO1
MOL000422	DIO1
MOL000098	DIO1
MOL010916	DPEP1
MOL003896	DPP4
MOL005321	DPP4
MOL000006	DPP4
MOL007059	DPP4
MOL000239	DPP4
MOL000354	DPP4
MOL000378	DPP4
MOL000392	DPP4
MOL000417	DPP4
MOL000422	DPP4
MOL000098	DPP4
MOL000098	DPP4
MOL010495	DPP4
MOL010496	DPP4
MOL000098	DPP4
MOL003044	DPP4
MOL003542	DPP4
MOL000422	DPP4
MOL004373	DPP4
MOL004384	DPP4
MOL004386	DPP4
MOL004391	DPP4
MOL000006	DPP4
MOL000098	DPP4
ID:20065	DRD2
ID:2172	DRD2
ID:11245	DRD2
ID:2175	DRD2
ID:4338	DRD2
ID:15271	DRD2
ID:1897	DRD2
ID:11245	DRD2
ID:4340	DRD2
ID:4334	DRD2
MOL004380	DRD2
MOL000098	E2F1
MOL000098	E2F1
MOL000098	E2F1
MOL000098	E2F1
ID:20353	EDN1
MOL000098	EGF
MOL000006	EGFR
MOL000098	EGFR
MOL000098	EGFR
MOL000098	EGFR
MOL000006	EGFR
MOL000098	EGFR
MOL000098	EIF6
MOL000098	EIF6
MOL000098	EIF6
MOL000098	EIF6
MOL000098	ELK1
MOL000098	ELK1
MOL000098	ELK1
MOL000098	ELK1
MOL000006	ERBB2
MOL000098	ERBB2
MOL000098	ERBB2
MOL000098	ERBB2
MOL000006	ERBB2
MOL000098	ERBB2
ID:4108	ESR1
ID:23596	ESR1
ID:2171	ESR1
ID:20353	ESR1
ID:22758	ESR1
ID:2081	ESR1
ID:1191	ESR1
ID:24188	ESR1
ID:4341	ESR1
ID:15271	ESR1
ID:4339	ESR1
MOL003896	ESR1
MOL008400	ESR1
MOL008411	ESR1
MOL000354	ESR1
MOL000371	ESR1
MOL000378	ESR1
MOL000380	ESR1
MOL000392	ESR1
MOL000417	ESR1
MOL010495	ESR1
MOL010496	ESR1
MOL001792	ESR1
MOL003044	ESR1
MOL003542	ESR1
MOL004373	ESR1
MOL004382	ESR1
MOL004391	ESR1
MOL004396	ESR1
ID:23596	ESR2
ID:2081	ESR2
MOL003896	ESR2
MOL008400	ESR2
MOL003896	ESR2
MOL008400	ESR2
MOL000239	ESR2
MOL000354	ESR2
MOL000378	ESR2
MOL000392	ESR2
MOL000417	ESR2
MOL000239	ESR2
MOL000354	ESR2
MOL000378	ESR2
MOL000392	ESR2
MOL000417	ESR2
MOL010495	ESR2
MOL010495	ESR2
MOL004373	ESR2
MOL004384	ESR2
MOL004391	ESR2
MOL004373	ESR2
MOL004384	ESR2
MOL004391	ESR2
ID:23596	ESRRG
ID:2081	ESRRG
MOL000378	F10
MOL000098	F10
MOL010495	F10
MOL010496	F10
MOL000098	F10
MOL003542	F10
MOL004373	F10
MOL004382	F10
MOL004384	F10
MOL004386	F10
MOL004388	F10
MOL000098	F10
MOL000354	F2
MOL000371	F2
MOL000378	F2
MOL000380	F2
MOL000392	F2
MOL000422	F2
MOL000433	F2
MOL000098	F2
MOL010495	F2
MOL010496	F2
MOL000098	F2
MOL003542	F2
MOL000422	F2
MOL004373	F2
MOL004391	F2
MOL000098	F2
MOL000098	F3
MOL000098	F3
MOL000098	F3
MOL000098	F3
MOL000354	F7
MOL000422	F7
MOL000098	F7
MOL005384	F7
MOL000098	F7
MOL000098	F7
MOL003542	F7
MOL000422	F7
MOL004373	F7
MOL000098	F7
ID:20353	FAS
ID:20353	FBP1
ID:1191	FGF23
ID:23596	FGFR2
ID:2081	FGFR2
MOL000098	FOS
MOL000098	FOS
MOL000098	FOS
MOL000098	FOS
MOL000358	GABRA1
MOL000449	GABRA1
MOL000449	GABRA1
MOL003896	GABRA1
MOL005321	GABRA1
MOL000296	GABRA1
MOL000354	GABRA1
MOL000371	GABRA1
MOL000378	GABRA1
MOL000380	GABRA1
MOL000422	GABRA1
MOL000098	GABRA1
MOL000358	GABRA1
MOL000098	GABRA1
MOL000449	GABRA1
MOL010913	GABRA1
MOL000358	GABRA1
MOL000098	GABRA1
MOL003542	GABRA1
MOL000422	GABRA1
MOL004380	GABRA1
MOL004391	GABRA1
MOL000622	GABRA1
MOL000098	GABRA1
MOL000296	GABRA5
MOL000358	GABRA5
ID:20353	GATM
ID:1191	GC
ID:1191	GFI1
MOL000098	GJA1
MOL000098	GJA1
MOL000098	GJA1
MOL000098	GJA1
ID:1191	GPBAR1
ID:23596	GPER1
ID:2081	GPER1
ID:15271	GPR55
ID:20353	GPX7
MOL003896	GSK3B
MOL008400	GSK3B
MOL000354	GSK3B
MOL000378	GSK3B
MOL000392	GSK3B
MOL000417	GSK3B
MOL000433	GSK3B
MOL010495	GSK3B
MOL010496	GSK3B
MOL003044	GSK3B
MOL003542	GSK3B
MOL004373	GSK3B
MOL004391	GSK3B
MOL000422	GSTM1
MOL000098	GSTM1
MOL000098	GSTM1
MOL000098	GSTM1
MOL000422	GSTM1
MOL000098	GSTM1
MOL000006	GSTP1
MOL000098	GSTP1
MOL000098	HIF1A
MOL000098	HIF1A
MOL000098	HIF1A
MOL000098	HIF1A
MOL000006	HMOX1
MOL000422	HMOX1
MOL000098	HMOX1
MOL000098	HMOX1
MOL000098	HMOX1
MOL000422	HMOX1
MOL000006	HMOX1
MOL000098	HMOX1
ID:22758	HRH2
ID:4108	HSD17B1
ID:2171	HSD17B1
ID:22758	HSD17B1
ID:24188	HSD17B1
ID:4341	HSD17B1
ID:12017	HSD17B1
ID:15271	HSD17B1
ID:4339	HSD17B1
ID:4108	HSD17B2
ID:2171	HSD17B2
ID:24188	HSD17B2
ID:4341	HSD17B2
ID:4339	HSD17B2
ID:4108	HSD17B3
ID:2171	HSD17B3
ID:24188	HSD17B3
ID:4341	HSD17B3
ID:4339	HSD17B3
MOL000392	HSD3B1
MOL000392	HSD3B2
MOL000239	HSP90AA1
MOL000354	HSP90AA1
MOL000378	HSP90AA1
MOL000380	HSP90AA1
MOL000387	HSP90AA1
MOL000392	HSP90AA1
MOL000417	HSP90AA1
MOL000422	HSP90AA1
MOL000442	HSP90AA1
MOL000098	HSP90AA1
MOL010496	HSP90AA1
MOL010907	HSP90AA1
MOL010916	HSP90AA1
MOL010917	HSP90AA1
MOL000358	HSP90AA1
MOL000098	HSP90AA1
MOL001792	HSP90AA1
MOL003044	HSP90AA1
MOL003542	HSP90AA1
MOL000422	HSP90AA1
MOL004367	HSP90AA1
MOL004373	HSP90AA1
MOL004388	HSP90AA1
MOL004391	HSP90AA1
MOL004396	HSP90AA1
MOL000006	HSP90AA1
MOL000098	HSP90AA1
MOL000098	HSPB1
MOL000098	HSPB1
MOL000098	HSPB1
MOL000098	HSPB1
MOL004380	HTR1A
MOL004380	HTR1B
MOL000358	HTR2A
MOL000449	HTR2A
MOL000449	HTR2A
MOL000378	HTR2A
MOL000449	HTR2A
MOL000358	HTR2A
MOL004380	HTR2A
MOL004380	HTR2C
MOL000006	ICAM1
MOL000422	ICAM1
MOL000098	ICAM1
MOL000098	ICAM1
MOL000098	ICAM1
MOL000422	ICAM1
MOL000006	ICAM1
MOL000098	ICAM1
MOL000006	IFNG
MOL000098	IFNG
MOL000098	IFNG
MOL000098	IFNG
MOL000006	IFNG
MOL000098	IFNG
ID:20353	IGF1
MOL000098	IGF2
MOL000098	IGF2
MOL000098	IGF2
MOL000098	IGF2
MOL000098	IGFBP3
MOL000098	IGFBP3
MOL000098	IGFBP3
MOL000098	IGFBP3
MOL000422	IKBKB
MOL000422	IKBKB
MOL000422	IKBKB
MOL000422	IKBKB
MOL000006	IL10
MOL000098	IL10
MOL000098	IL10
MOL000098	IL10
MOL000006	IL10
MOL000098	IL10
MOL000098	IL1A
MOL000098	IL1A
MOL000098	IL1A
MOL000098	IL1A
ID:20353	IL1B
MOL000098	IL1B
MOL000098	IL1B
MOL000098	IL1B
MOL000098	IL1B
MOL000006	IL2
MOL000098	IL2
MOL000098	IL2
MOL000098	IL2
MOL000006	IL2
MOL000098	IL2
MOL000006	IL4
MOL000006	IL4
MOL000392	IL4
MOL000392	IL4
MOL000006	IL4
MOL000006	IL4
MOL000006	IL6
MOL000098	IL6
MOL000098	IL6
MOL000098	IL6
MOL000006	IL6
MOL000098	IL6
ID:23596	INS
ID:2081	INS
MOL000006	INSR
MOL000422	INSR
MOL000098	INSR
MOL000098	INSR
MOL000098	INSR
MOL000422	INSR
MOL000006	INSR
MOL000098	INSR
MOL000098	IRF1
MOL000098	IRF1
MOL000098	IRF1
MOL000098	IRF1
ID:1191	IRX5
MOL000358	JUN
MOL000006	JUN
MOL000392	JUN
MOL000422	JUN
MOL000098	JUN
MOL000358	JUN
MOL000098	JUN
MOL000358	JUN
MOL000098	JUN
MOL000422	JUN
MOL000006	JUN
MOL000098	JUN
ID:20353	KCNA2
ID:20353	KCNB2
ID:20353	KCNK4
MOL000378	KCNMA1
MOL000387	KCNMA1
MOL003542	KCNMA1
MOL004373	KCNMA1
MOL004388	KCNMA1
ID:20353	KCNQ1
MOL000387	KDR
MOL003542	KDR
MOL004373	KDR
ID:1191	KL
ID:23596	LEF1
ID:2081	LEF1
ID:20353	LEP
ID:20353	LRAT
ID:20353	MAGI2
MOL000006	MAPK1
MOL000098	MAPK1
MOL000098	MAPK1
MOL000098	MAPK1
MOL000006	MAPK1
MOL000098	MAPK1
MOL003896	MAPK14
MOL008400	MAPK14
MOL000354	MAPK14
MOL000378	MAPK14
MOL000392	MAPK14
MOL000417	MAPK14
MOL010495	MAPK14
MOL010496	MAPK14
MOL003044	MAPK14
MOL003542	MAPK14
MOL004373	MAPK14
MOL004391	MAPK14
MOL000422	MAPK8
MOL000422	MAPK8
ID:20353	MC4R
MOL000006	MET
MOL000387	MET
MOL000006	MET
MOL000098	MGAM
MOL000098	MGAM
MOL000098	MGAM
MOL000098	MGAM
ID:15271	MGLL
MOL000006	MMP1
MOL000422	MMP1
MOL000098	MMP1
MOL000098	MMP1
MOL000098	MMP1
MOL000422	MMP1
MOL000006	MMP1
MOL000098	MMP1
MOL008400	MMP13
MOL000006	MMP2
MOL000098	MMP2
MOL000098	MMP2
MOL000098	MMP2
MOL000006	MMP2
MOL000098	MMP2
MOL000098	MMP3
MOL000098	MMP3
MOL000098	MMP3
MOL000098	MMP3
MOL008400	MMP8
MOL000006	MMP9
MOL000098	MMP9
MOL000098	MMP9
MOL000098	MMP9
MOL000006	MMP9
MOL000098	MMP9
MOL000098	MPO
MOL000098	MPO
MOL000098	MPO
MOL000098	MPO
ID:2172	MTTP
ID:11245	MTTP
ID:2175	MTTP
ID:4338	MTTP
ID:15271	MTTP
ID:1897	MTTP
ID:11245	MTTP
ID:4340	MTTP
ID:4334	MTTP
MOL000098	MYC
MOL000098	MYC
MOL000098	MYC
MOL000098	MYC
MOL000354	NCF1
MOL000098	NCF1
MOL000098	NCF1
MOL000098	NCF1
MOL000098	NCF1
MOL000449	NCOA1
MOL000449	NCOA1
MOL003896	NCOA1
MOL007059	NCOA1
MOL008400	NCOA1
MOL000354	NCOA1
MOL000380	NCOA1
MOL005384	NCOA1
MOL000449	NCOA1
MOL003044	NCOA1
MOL004373	NCOA1
MOL000358	NCOA2
MOL000449	NCOA2
MOL001006	NCOA2
MOL003036	NCOA2
MOL000449	NCOA2
MOL003896	NCOA2
MOL004355	NCOA2
MOL000006	NCOA2
MOL006774	NCOA2
MOL007514	NCOA2
MOL000239	NCOA2
MOL000296	NCOA2
MOL000354	NCOA2
MOL000371	NCOA2
MOL000378	NCOA2
MOL000379	NCOA2
MOL000380	NCOA2
MOL000417	NCOA2
MOL000422	NCOA2
MOL000098	NCOA2
MOL000358	NCOA2
MOL005320	NCOA2
MOL007563	NCOA2
MOL000098	NCOA2
MOL000359	NCOA2
MOL000449	NCOA2
MOL010495	NCOA2
MOL010496	NCOA2
MOL000358	NCOA2
MOL000359	NCOA2
MOL000098	NCOA2
MOL001510	NCOA2
MOL001645	NCOA2
MOL001771	NCOA2
MOL003044	NCOA2
MOL003542	NCOA2
MOL000359	NCOA2
MOL000422	NCOA2
MOL004367	NCOA2
MOL004373	NCOA2
MOL004382	NCOA2
MOL004384	NCOA2
MOL004386	NCOA2
MOL004396	NCOA2
MOL004427	NCOA2
MOL000006	NCOA2
MOL000098	NCOA2
ID:23596	NCOA3
ID:2081	NCOA3
MOL000098	NFE2L2
MOL000098	NFE2L2
MOL000098	NFE2L2
MOL000098	NFE2L2
ID:1191	NFKB1
MOL000006	NFKBIA
MOL000098	NFKBIA
MOL000098	NFKBIA
MOL000098	NFKBIA
MOL000006	NFKBIA
MOL000098	NFKBIA
ID:23596	NOS1
ID:2081	NOS1
MOL003896	NOS2
MOL008400	NOS2
MOL000239	NOS2
MOL000354	NOS2
MOL000371	NOS2
MOL000378	NOS2
MOL000380	NOS2
MOL000392	NOS2
MOL000417	NOS2
MOL000422	NOS2
MOL010495	NOS2
MOL010913	NOS2
MOL003044	NOS2
MOL000422	NOS2
MOL004373	NOS2
MOL004384	NOS2
MOL004386	NOS2
MOL004391	NOS2
MOL000098	NOS3
MOL000354	NOS3
MOL000371	NOS3
MOL000378	NOS3
MOL000392	NOS3
MOL000422	NOS3
MOL000098	NOS3
MOL000098	NOS3
MOL000098	NOS3
MOL010495	NOS3
MOL010496	NOS3
MOL010907	NOS3
MOL000098	NOS3
MOL000098	NOS3
MOL000422	NOS3
MOL004373	NOS3
MOL004391	NOS3
MOL000098	NOS3
ID:20353	NPPA
ID:18074	NQO1
ID:12017	NQO1
MOL000098	NQO1
MOL000098	NQO1
MOL000098	NQO1
MOL000098	NQO1
ID:23596	NR0B1
ID:2081	NR0B1
ID:1191	NR1H4
ID:11629	NR1I2
MOL000422	NR1I2
MOL000098	NR1I2
MOL000098	NR1I2
MOL000098	NR1I2
MOL000422	NR1I2
MOL000098	NR1I2
MOL000422	NR1I3
MOL000098	NR1I3
MOL000098	NR1I3
MOL000098	NR1I3
MOL000422	NR1I3
MOL000098	NR1I3
ID:1191	NR3C1
MOL008397	NR3C1
ID:20353	NR3C2
ID:22758	NR3C2
MOL000449	NR3C2
MOL001006	NR3C2
MOL003036	NR3C2
MOL000449	NR3C2
MOL004355	NR3C2
MOL008407	NR3C2
MOL000359	NR3C2
MOL000449	NR3C2
MOL000359	NR3C2
MOL000359	NR3C2
ID:20353	NRXN1
MOL000098	ODC1
MOL000098	ODC1
MOL000098	ODC1
MOL000098	ODC1
MOL007059	OPRD1
MOL000378	OPRD1
MOL010917	OPRD1
MOL004380	OPRD1
MOL000358	OPRM1
MOL003896	OPRM1
MOL007059	OPRM1
MOL008411	OPRM1
MOL000371	OPRM1
MOL000358	OPRM1
MOL010907	OPRM1
MOL010917	OPRM1
MOL000358	OPRM1
MOL004380	OPRM1
ID:20353	OXT
ID:20353	OXTR
MOL000098	PARP1
MOL000098	PARP1
MOL000098	PARP1
MOL000098	PARP1
ID:20353	PAX7
MOL000006	PCNA
MOL000006	PCNA
MOL000098	PCOLCE
MOL000098	PCOLCE
MOL000098	PCOLCE
MOL000098	PCOLCE
MOL000358	PDE3A
MOL003896	PDE3A
MOL005321	PDE3A
MOL008400	PDE3A
MOL000296	PDE3A
MOL000371	PDE3A
MOL000378	PDE3A
MOL000392	PDE3A
MOL000417	PDE3A
MOL000296	PDE3A
MOL000371	PDE3A
MOL000378	PDE3A
MOL000392	PDE3A
MOL000417	PDE3A
MOL000358	PDE3A
MOL005384	PDE3A
MOL000358	PDE3A
MOL003542	PDE3A
MOL004380	PDE3A
MOL004391	PDE3A
MOL003542	PDE3A
MOL004380	PDE3A
MOL004391	PDE3A
ID:23596	PDE4D
ID:2081	PDE4D
ID:23596	PGR
ID:20353	PGR
ID:22758	PGR
ID:2081	PGR
ID:1191	PGR
MOL000358	PGR
MOL000449	PGR
MOL001006	PGR
MOL003036	PGR
MOL000449	PGR
MOL004355	PGR
MOL006774	PGR
MOL008407	PGR
MOL000211	PGR
MOL000296	PGR
MOL000033	PGR
MOL000422	PGR
MOL000358	PGR
MOL000359	PGR
MOL000449	PGR
MOL000358	PGR
MOL000359	PGR
MOL001510	PGR
MOL001771	PGR
MOL000359	PGR
MOL000422	PGR
ID:23596	PHKG2
ID:2081	PHKG2
MOL000354	PIK3CG
MOL000422	PIK3CG
MOL000098	PIK3CG
MOL000358	PIK3CG
MOL000098	PIK3CG
MOL001792	PIK3CG
MOL003044	PIK3CG
MOL000422	PIK3CG
MOL000006	PIK3CG
MOL000098	PIK3CG
MOL003896	PKIA
MOL000392	PKIA
MOL001792	PKIA
MOL000098	PLAT
MOL000098	PLAT
MOL000098	PLAT
MOL000098	PLAT
MOL000449	PLAU
MOL000449	PLAU
MOL000098	PLAU
MOL000098	PLAU
MOL000449	PLAU
MOL000098	PLAU
MOL000098	PLAU
ID:1191	PML
MOL000358	PON1
MOL000098	PON1
MOL000358	PON1
MOL000098	PON1
MOL000358	PON1
MOL000098	PON1
MOL000098	PON1
MOL000098	POR
MOL000098	PPARA
MOL000098	PPARA
MOL000098	PPARA
MOL000098	PPARA
ID:20353	PPARD
MOL000354	PPARD
MOL000098	PPARD
MOL000098	PPARD
MOL000098	PPARD
MOL000098	PPARD
MOL003896	PPARG
MOL005321	PPARG
MOL000006	PPARG
MOL008400	PPARG
MOL000354	PPARG
MOL000378	PPARG
MOL000392	PPARG
MOL000392	PPARG
MOL000417	PPARG
MOL000422	PPARG
MOL000422	PPARG
MOL000098	PPARG
MOL000098	PPARG
MOL000098	PPARG
MOL000098	PPARG
MOL010495	PPARG
MOL010496	PPARG
MOL000098	PPARG
MOL000098	PPARG
MOL003044	PPARG
MOL003542	PPARG
MOL000422	PPARG
MOL000422	PPARG
MOL004373	PPARG
MOL004391	PPARG
MOL000006	PPARG
MOL000098	PPARG
MOL000098	PPARG
ID:23596	PPARGC1B
ID:2081	PPARGC1B
ID:11629	PPP2CA
ID:1191	PRKAA1
ID:20353	PRKAB1
MOL000354	PRKACA
MOL000378	PRKACA
MOL000392	PRKACA
MOL000417	PRKACA
MOL000422	PRKACA
MOL000098	PRKACA
MOL000449	PRKACA
MOL010916	PRKACA
MOL000358	PRKACA
MOL000098	PRKACA
MOL001792	PRKACA
MOL003044	PRKACA
MOL000422	PRKACA
MOL004386	PRKACA
MOL000006	PRKACA
MOL000098	PRKACA
ID:11629	PRKCB
MOL000098	PRKCB
MOL000098	PRKCB
MOL000098	PRKCB
MOL000098	PRKCB
MOL000098	PTEN
MOL000098	PTEN
MOL000098	PTEN
MOL000098	PTGER3
MOL000098	PTGER3
MOL000098	PTGER3
MOL000098	PTGER3
MOL000006	PTGES
MOL000006	PTGES
ID:1897	PTGS1
MOL000358	PTGS1
MOL000449	PTGS1
MOL000449	PTGS1
MOL003896	PTGS1
MOL005321	PTGS1
MOL000006	PTGS1
MOL008400	PTGS1
MOL000239	PTGS1
MOL000296	PTGS1
MOL000354	PTGS1
MOL000371	PTGS1
MOL000378	PTGS1
MOL000380	PTGS1
MOL000387	PTGS1
MOL000392	PTGS1
MOL000417	PTGS1
MOL000422	PTGS1
MOL000098	PTGS1
MOL000358	PTGS1
MOL005320	PTGS1
MOL005384	PTGS1
MOL000098	PTGS1
MOL000449	PTGS1
MOL010495	PTGS1
MOL010496	PTGS1
MOL010907	PTGS1
MOL010916	PTGS1
MOL010917	PTGS1
MOL000358	PTGS1
MOL000098	PTGS1
MOL001645	PTGS1
MOL001792	PTGS1
MOL003044	PTGS1
MOL003542	PTGS1
MOL000422	PTGS1
MOL004373	PTGS1
MOL004380	PTGS1
MOL004388	PTGS1
MOL004391	PTGS1
MOL000006	PTGS1
MOL000098	PTGS1
ID:1897	PTGS2
MOL000358	PTGS2
MOL000449	PTGS2
MOL002140	PTGS2
MOL000449	PTGS2
MOL003896	PTGS2
MOL005321	PTGS2
MOL000006	PTGS2
MOL007059	PTGS2
MOL008400	PTGS2
MOL000239	PTGS2
MOL000296	PTGS2
MOL000354	PTGS2
MOL000371	PTGS2
MOL000378	PTGS2
MOL000379	PTGS2
MOL000380	PTGS2
MOL000387	PTGS2
MOL000392	PTGS2
MOL000417	PTGS2
MOL000422	PTGS2
MOL000442	PTGS2
MOL000098	PTGS2
MOL000358	PTGS2
MOL005320	PTGS2
MOL005384	PTGS2
MOL007563	PTGS2
MOL000098	PTGS2
MOL008864	PTGS2
MOL008871	PTGS2
MOL000449	PTGS2
MOL010495	PTGS2
MOL010496	PTGS2
MOL010907	PTGS2
MOL010916	PTGS2
MOL010917	PTGS2
MOL000358	PTGS2
MOL000098	PTGS2
MOL001645	PTGS2
MOL001792	PTGS2
MOL003044	PTGS2
MOL003542	PTGS2
MOL000422	PTGS2
MOL004367	PTGS2
MOL004373	PTGS2
MOL004380	PTGS2
MOL004382	PTGS2
MOL004384	PTGS2
MOL004386	PTGS2
MOL004388	PTGS2
MOL004391	PTGS2
MOL004396	PTGS2
MOL004427	PTGS2
MOL000006	PTGS2
MOL000098	PTGS2
MOL000354	PTPN1
MOL010916	PTPN1
MOL000354	PYGM
MOL003542	PYGM
ID:20353	RAB3A
ID:22758	RARA
ID:2309	RARA
ID:1897	RARA
ID:22758	RARB
ID:2309	RARB
ID:1897	RARB
ID:22758	RARG
ID:2309	RARG
ID:1897	RARG
MOL000006	RB1
MOL000098	RB1
MOL000098	RB1
MOL000098	RB1
MOL000006	RB1
MOL000098	RB1
MOL000006	RELA
MOL000354	RELA
MOL000422	RELA
MOL000098	RELA
MOL000098	RELA
MOL000098	RELA
MOL000422	RELA
MOL000006	RELA
MOL000098	RELA
ID:23596	RGS2
ID:2081	RGS2
MOL000098	RUNX1T1
MOL000098	RUNX1T1
MOL000098	RUNX1T1
MOL000098	RUNX1T1
MOL000098	RUNX2
MOL000098	RUNX2
MOL000098	RUNX2
MOL000098	RUNX2
ID:22758	RXRA
ID:1191	RXRA
ID:2309	RXRA
ID:1897	RXRA
MOL000449	RXRA
MOL002140	RXRA
MOL000449	RXRA
MOL003896	RXRA
MOL005321	RXRA
MOL007059	RXRA
MOL008400	RXRA
MOL000296	RXRA
MOL000371	RXRA
MOL000378	RXRA
MOL000380	RXRA
MOL000392	RXRA
MOL000417	RXRA
MOL000442	RXRA
[truncated: 571 more rows]
